# Supplementary material for: Blood signatures for second stage human African trypanosomiasis: a transcriptomic approach
Source: BMC Med Genomics. 2020 Jan 30;13:14. doi: 10.1186/s12920-020-0666-5 (PMC6993467; doi:10.1186/s12920-020-0666-5)
Supplement: Supplementary file 2 — Additional file 2: Table S1. Cases vs Controls DEGs. Table S2. Cases vs Controls - Immune response gene enrichment. Table S3. Cases vs CSF DEGs. Table S4. Cases vs CSF - Gene functional annotation. Table S5. DEGs in the blood and CSF during active infection. [file 12920_2020_666_MOESM2_ESM.xlsx]

## Sheet: Summary
Table	Title	Description
Table S1	Cases vs Controls DEGs	Table showing the differentially expressed genes (DESeq, padj<0.05) between infected blood and unifected controls. Only the coding (CDS) genes are shown having removed the genes annotated as pseudogenes, RNA genes and Novel transcripts
Table S2	Cases vs Controls - Immune response gene enrichment	Table showing the ToppCluster enrichment analysis for which the immune response gene ontologies have been extracted
Table S3	Cases vs CSF DEGs	Table showing the differentially expressed genes (DESeq, padj < 0.05) between blood cases and CSF samples. Only the CDS genes are shown having removed the genes annotated as pseudogenes, RNA genes
Table S4	Cases vs CSF - Gene functional annotation	Table showing the ToppCluster enrichment analysis for which biological function gene ontologies cluster were done
Table S5	DEGs in the blood and CSF during active infection	Table showing the DEGs which intersect the blood cases vs controls AND cases vs CSF datasets

## Sheet: Table_S1
Ensembl ID	Chr	start	end	Transcript_length	Gene Name	baseMean	log2 FoldChange	lfcSE	stat	pvalue	padj	Description
ENSG00000087116	5	179110851	179345430	6754	ADAMTS2	29.9486	8.15752	1.3551	6.01985	1.75e-09	1.17e-06	ADAM metallopeptidase with thrombospondin type 1 motif 2 [Source:HGNC Symbol;Acc:HGNC:218]
ENSG00000204936	19	43353659	43363172	2222	CD177	409.141	6.93765	1.66876	4.15736	3.22e-05	0.00341486	CD177 molecule [Source:HGNC Symbol;Acc:HGNC:30072]
ENSG00000211669	22	22811747	22812285	382	IGLV3-10	12.2864	6.87166	1.73197	3.96754	7.26e-05	0.00624711	immunoglobulin lambda variable 3-10 [Source:HGNC Symbol;Acc:HGNC:5897]
ENSG00000223648	14	106657725	106658258	431	IGHV3-64	37.2137	6.62869	1.47718	4.48739	7.21e-06	0.00112005	immunoglobulin heavy variable 3-64 [Source:HGNC Symbol;Acc:HGNC:5617]
ENSG00000173239	10	88802730	88820546	1439	LIPM	10.1793	6.60188	1.46513	4.50599	6.61e-06	0.00103989	lipase family member M [Source:HGNC Symbol;Acc:HGNC:23455]
ENSG00000137869	15	51208057	51338610	4417	CYP19A1	9.82248	6.54798	1.47724	4.43257	9.31e-06	0.00136416	cytochrome P450 family 19 subfamily A member 1 [Source:HGNC Symbol;Acc:HGNC:2594]
ENSG00000211974	14	106723574	106724093	434	IGHV2-70	50.623	6.03374	1.14481	5.27053	1.36e-07	5.1e-05	Immunoglobulin heavy variable 2-70D [Source:HGNC Symbol;Acc:HGNC:49602]
ENSG00000100985	20	46008908	46016561	2336	MMP9	957.188	6.01429	0.871593	6.90034	5.19e-12	7.68e-09	matrix metallopeptidase 9 [Source:HGNC Symbol;Acc:HGNC:7176]
ENSG00000250305	8	12945642	13031503	983	KIAA1456	6.49297	5.95298	1.51407	3.93178	8.43e-05	0.0070006	KIAA1456 [Source:HGNC Symbol;Acc:HGNC:26725]
ENSG00000211672	22	22871507	22872035	403	IGLV4-3	6.3065	5.90619	1.62214	3.64099	0.000271591	0.0146354	immunoglobulin lambda variable 4-3 [Source:HGNC Symbol;Acc:HGNC:5919]
ENSG00000069535	X	43766611	43882447	2566	MAOB	11.8834	5.8426	1.62299	3.5999	0.000318342	0.0163838	monoamine oxidase B [Source:HGNC Symbol;Acc:HGNC:6834]
ENSG00000152463	10	15032227	15073852	717	OLAH	21.0522	5.78853	1.24181	4.66137	3.14e-06	0.000592057	oleoyl-ACP hydrolase [Source:HGNC Symbol;Acc:HGNC:25625]
ENSG00000189127	5	80556755	80570488	3938	ANKRD34B	83.9352	5.68303	1.61724	3.51403	0.00044136	0.0201243	ankyrin repeat domain 34B [Source:HGNC Symbol;Acc:HGNC:33736]
ENSG00000055130	7	148697914	148801036	2857	CUL1	4.93148	5.55756	1.59741	3.47911	0.000503085	0.0216905	cullin 1 [Source:HGNC Symbol;Acc:HGNC:2551]
ENSG00000205358	16	56669814	56671129	397	MT1H	4.49	5.41863	1.73683	3.11983	0.00180954	0.0490808	metallothionein 1H [Source:HGNC Symbol;Acc:HGNC:7400]
ENSG00000183578	15	51056598	51105276	2262	TNFAIP8L3	4.33627	5.3685	1.59782	3.35988	0.000779755	0.0286649	TNF alpha induced protein 8 like 3 [Source:HGNC Symbol;Acc:HGNC:20620]
ENSG00000211945	14	106184901	106185394	410	IGHV1-18	76.6859	5.33046	0.919838	5.795	6.83e-09	4.04e-06	immunoglobulin heavy variable 1-18 [Source:HGNC Symbol;Acc:HGNC:5549]
ENSG00000281831	6	29871895	29873783	1889	HCP5B	14.0454	5.133	1.55863	3.29328	0.000990246	0.0331122	HLA complex P5B (non-protein coding) [Source:NCBI gene;Acc:352990]
ENSG00000205126	11	44047981	44059977	1820	ACCSL	6.95881	5.05558	1.56522	3.22995	0.00123811	0.0383659	1-aminocyclopropane-1-carboxylate synthase homolog (inactive) like [Source:HGNC Symbol;Acc:HGNC:34391]
ENSG00000211955	14	106359793	106360324	431	IGHV3-33	133.542	5.05458	0.939667	5.37912	7.49e-08	3.26e-05	immunoglobulin heavy variable 3-33 [Source:HGNC Symbol;Acc:HGNC:5596]
ENSG00000163646	3	150926163	150972999	1444	CLRN1	25.2858	5.03411	0.999303	5.03762	4.71e-07	0.000139489	clarin 1 [Source:HGNC Symbol;Acc:HGNC:12605]
ENSG00000185972	9	36169394	36171334	1941	CCIN	6.80173	5.02516	1.50471	3.33962	0.00083893	0.0300293	calicin [Source:HGNC Symbol;Acc:HGNC:1568]
ENSG00000231475	14	106349283	106349792	428	IGHV4-31	12.1418	4.98886	1.46174	3.41297	0.000642586	0.0255936	immunoglobulin heavy variable 4-31 [Source:HGNC Symbol;Acc:HGNC:5649]
ENSG00000163009	2	10141382	10211725	1897	C2orf48	6.46929	4.95563	1.58083	3.13483	0.00171953	0.0480058	chromosome 2 open reading frame 48 [Source:HGNC Symbol;Acc:HGNC:26322]
ENSG00000211951	14	106301396	106301862	381	IGHV2-26	6.4891	4.95293	1.50215	3.29723	0.000976449	0.0327249	immunoglobulin heavy variable 2-26 [Source:HGNC Symbol;Acc:HGNC:5575]
ENSG00000233316	21	38206156	38208644	860	DSCR10	11.4912	4.87764	1.31415	3.71164	0.000205923	0.0123358	Down syndrome critical region 10 (non-protein coding) [Source:HGNC Symbol;Acc:HGNC:16302]
ENSG00000035499	5	60596912	60700190	2499	DEPDC1B	6.10299	4.8688	1.50519	3.23467	0.00121783	0.0380489	DEP domain containing 1B [Source:HGNC Symbol;Acc:HGNC:24902]
ENSG00000276368	6	27814354	27814740	387	HIST1H2AJ	334.029	4.86738	0.814562	5.97546	2.29e-09	1.51e-06	histone cluster 1 H2A family member j [Source:HGNC Symbol;Acc:HGNC:4727]
ENSG00000159189	1	22643630	22648110	1163	C1QC	21.1367	4.73373	1.04264	4.54016	5.62e-06	0.000904075	complement C1q C chain [Source:HGNC Symbol;Acc:HGNC:1245]
ENSG00000196611	11	102789920	102798160	1970	MMP1	10.3497	4.72317	1.29089	3.65886	0.000253339	0.0140922	matrix metallopeptidase 1 [Source:HGNC Symbol;Acc:HGNC:7155]
ENSG00000168528	1	31409565	31434680	2146	SERINC2	10.1169	4.72132	1.45915	3.23567	0.00121357	0.0380437	serine incorporator 2 [Source:HGNC Symbol;Acc:HGNC:23231]
ENSG00000185105	17	81939645	81947233	2452	MYADML2	10.2892	4.70925	1.50055	3.13835	0.00169901	0.0476871	myeloid associated differentiation marker like 2 [Source:HGNC Symbol;Acc:HGNC:34548]
ENSG00000176046	16	28532708	28539174	5491	NUPR1	14.0124	4.58054	1.13781	4.02576	5.68e-05	0.00518715	nuclear protein 1, transcriptional regulator [Source:HGNC Symbol;Acc:HGNC:29990]
ENSG00000227729	14	103940426	103942308	1201	RD3L	13.7789	4.57783	1.17744	3.88796	0.00010109	0.00783131	retinal degeneration 3-like [Source:HGNC Symbol;Acc:HGNC:40912]
ENSG00000135424	12	55684568	55716043	3935	ITGA7	27.0938	4.54863	1.04791	4.34066	1.42e-05	0.00185195	integrin subunit alpha 7 [Source:HGNC Symbol;Acc:HGNC:6143]
ENSG00000011105	12	3077355	3286564	570	TSPAN9	54.044	4.53047	1.06547	4.25207	2.12e-05	0.0025085	tetraspanin 9 [Source:HGNC Symbol;Acc:HGNC:21640]
ENSG00000211949	14	106268606	106269140	432	IGHV3-23	381.391	4.50345	0.953258	4.72427	2.31e-06	0.000474594	immunoglobulin heavy variable 3-23 [Source:HGNC Symbol;Acc:HGNC:5588]
ENSG00000278272	6	26045411	26045821	411	HIST1H3C	2635.64	4.40401	0.814438	5.40743	6.39e-08	2.87e-05	histone cluster 1 H3 family member c [Source:HGNC Symbol;Acc:HGNC:4768]
ENSG00000274267	6	26031650	26032060	411	HIST1H3B	3215.02	4.38445	0.834801	5.25209	1.5e-07	5.43e-05	histone cluster 1 H3 family member b [Source:HGNC Symbol;Acc:HGNC:4776]
ENSG00000152766	10	88822132	88851818	1596	ANKRD22	529.621	4.33978	0.599428	7.23986	4.49e-13	1.02e-09	ankyrin repeat domain 22 [Source:HGNC Symbol;Acc:HGNC:28321]
ENSG00000188487	11	15112424	15247208	2954	INSC	7.44565	4.26023	1.34193	3.17471	0.00149987	0.0439027	INSC, spindle orientation adaptor protein [Source:HGNC Symbol;Acc:HGNC:33116]
ENSG00000005961	17	44372180	44389505	281	ITGA2B	640.47	4.23655	0.891783	4.75065	2.03e-06	0.000428594	integrin subunit alpha 2b [Source:HGNC Symbol;Acc:HGNC:6138]
ENSG00000185130	6	27807444	27807931	488	HIST1H2BL	700.454	4.18755	0.791668	5.28953	1.23e-07	4.71e-05	histone cluster 1 H2B family member l [Source:HGNC Symbol;Acc:HGNC:4748]
ENSG00000123838	1	207104262	207144972	2243	C4BPA	64.4962	4.16521	1.0118	4.11664	3.84e-05	0.00384346	complement component 4 binding protein alpha [Source:HGNC Symbol;Acc:HGNC:1325]
ENSG00000070182	14	64746283	64879883	10153	SPTB	1255.23	4.1613	0.969606	4.29174	1.77e-05	0.00219506	spectrin beta, erythrocytic [Source:HGNC Symbol;Acc:HGNC:11274]
ENSG00000145087	3	120908072	121424761	9496	STXBP5L	26.3004	4.08286	1.06656	3.82808	0.000129149	0.00940436	syntaxin binding protein 5 like [Source:HGNC Symbol;Acc:HGNC:30757]
ENSG00000183762	22	29073078	29168333	6138	KREMEN1	346.937	4.06459	0.773407	5.25544	1.48e-07	5.4e-05	kringle containing transmembrane protein 1 [Source:HGNC Symbol;Acc:HGNC:17550]
ENSG00000102010	X	15464246	15556529	2598	BMX	117.307	4.05739	0.799298	5.0762	3.85e-07	0.000117474	BMX non-receptor tyrosine kinase [Source:HGNC Symbol;Acc:HGNC:1079]
ENSG00000170439	12	55681546	55684611	1506	METTL7B	28.3643	3.99126	0.941758	4.2381	2.25e-05	0.00262634	methyltransferase like 7B [Source:HGNC Symbol;Acc:HGNC:28276]
ENSG00000226674	2	144667967	145262988	661	TEX41	9.58271	3.98771	1.27094	3.13761	0.00170328	0.0476871	testis expressed 41 (non-protein coding) [Source:HGNC Symbol;Acc:HGNC:48667]
ENSG00000211633	2	90190193	90190681	373	IGKV1D-42	12.3633	3.94663	1.11331	3.54495	0.000392681	0.0188966	immunoglobulin kappa variable 1D-42 (non-functional) [Source:HGNC Symbol;Acc:HGNC:5757]
ENSG00000175485	11	6199146	6200259	1114	OR52W1	8.99428	3.89155	1.24642	3.12218	0.0017952	0.0490808	olfactory receptor family 52 subfamily W member 1 [Source:HGNC Symbol;Acc:HGNC:15239]
ENSG00000146555	7	3301448	4269000	10397	SDK1	14.9327	3.88514	1.1616	3.34464	0.00082389	0.0298061	sidekick cell adhesion molecule 1 [Source:HGNC Symbol;Acc:HGNC:19307]
ENSG00000278463	6	26033176	26033568	393	HIST1H2AB	495.251	3.83129	0.862911	4.43996	9e-06	0.00133499	histone cluster 1 H2A family member b [Source:HGNC Symbol;Acc:HGNC:4734]
ENSG00000221955	3	125082636	125212864	2831	SLC12A8	8.51	3.83087	1.13717	3.36877	0.000755036	0.028056	solute carrier family 12 member 8 [Source:HGNC Symbol;Acc:HGNC:15595]
ENSG00000282122	14	106025145	106025630	402	CH17-262H11.1	16.7959	3.79315	1.20867	3.13829	0.00169939	0.0476871	Immunoglobulin heavy variable 7-4-1 [Source:UniProtKB/Swiss-Prot;Acc:A0A0J9YVY3]
ENSG00000211937	14	106037902	106038365	378	IGHV2-5	124.995	3.77524	0.850061	4.44114	8.95e-06	0.00133499	immunoglobulin heavy variable 2-5 [Source:HGNC Symbol;Acc:HGNC:5576]
ENSG00000276775	14	106011922	106012420	417	IGHV4-4	37.7012	3.77193	1.01504	3.71602	0.000202385	0.0122228	immunoglobulin heavy variable 4-4 [Source:HGNC Symbol;Acc:HGNC:5652]
ENSG00000130821	X	153688099	153696593	3763	SLC6A8	450.383	3.77087	0.937994	4.02014	5.82e-05	0.00527978	solute carrier family 6 member 8 [Source:HGNC Symbol;Acc:HGNC:11055]
ENSG00000278637	6	26021679	26021990	312	HIST1H4A	464.204	3.7589	0.838906	4.48072	7.44e-06	0.00114661	histone cluster 1 H4 family member a [Source:HGNC Symbol;Acc:HGNC:4781]
ENSG00000103148	16	84271	138860	2917	NPRL3	1402.34	3.74973	0.941266	3.98371	6.78e-05	0.00597561	NPR3 like, GATOR1 complex subunit [Source:HGNC Symbol;Acc:HGNC:14124]
ENSG00000124785	6	5997999	6007605	1624	NRN1	40.1639	3.74625	0.774903	4.83448	1.33e-06	0.000311069	neuritin 1 [Source:HGNC Symbol;Acc:HGNC:17972]
ENSG00000122420	1	78303884	78539749	4337	PTGFR	21.078	3.71846	1.08849	3.41617	0.000635081	0.0253972	prostaglandin F receptor [Source:HGNC Symbol;Acc:HGNC:9600]
ENSG00000139567	12	51906908	51923361	582	ACVRL1	7.9055	3.71687	1.17497	3.16338	0.00155948	0.0450681	activin A receptor like type 1 [Source:HGNC Symbol;Acc:HGNC:175]
ENSG00000138684	4	122612628	122621069	629	IL21	30.9796	3.69215	1.07897	3.42192	0.000621799	0.0251035	interleukin 21 [Source:HGNC Symbol;Acc:HGNC:6005]
ENSG00000211959	14	106421711	106422218	425	IGHV4-39	155.386	3.66048	0.835785	4.37969	1.19e-05	0.00162079	immunoglobulin heavy variable 4-39 [Source:HGNC Symbol;Acc:HGNC:5651]
ENSG00000211942	14	106129540	106130072	430	IGHV3-13	225.36	3.65872	0.84999	4.30443	1.67e-05	0.00209931	immunoglobulin heavy variable 3-13 [Source:HGNC Symbol;Acc:HGNC:5581]
ENSG00000019169	2	118942166	118994660	1838	MARCO	43.1574	3.65561	0.858241	4.25942	2.05e-05	0.00245446	macrophage receptor with collagenous structure [Source:HGNC Symbol;Acc:HGNC:6895]
ENSG00000273983	6	26269405	26271815	2411	HIST1H3G	1838.9	3.60406	0.814926	4.42257	9.75e-06	0.0014193	histone cluster 1 H3 family member g [Source:HGNC Symbol;Acc:HGNC:4772]
ENSG00000168214	4	26163455	26435131	609	RBPJ	12.0423	3.57822	1.03657	3.45197	0.000556511	0.0230656	recombination signal binding protein for immunoglobulin kappa J region [Source:HGNC Symbol;Acc:HGNC:5724]
ENSG00000180914	3	8750408	8769628	4364	OXTR	18.9306	3.55362	1.01165	3.51269	0.000443591	0.0201647	oxytocin receptor [Source:HGNC Symbol;Acc:HGNC:8529]
ENSG00000100678	14	70044217	70189070	5250	SLC8A3	16.2411	3.548	1.01534	3.4944	0.00047512	0.0209854	solute carrier family 8 member A3 [Source:HGNC Symbol;Acc:HGNC:11070]
ENSG00000163430	3	120392293	120451253	5943	FSTL1	127.946	3.53813	0.707522	5.00074	5.71e-07	0.000159512	follistatin like 1 [Source:HGNC Symbol;Acc:HGNC:3972]
ENSG00000276410	6	26043277	26043657	381	HIST1H2BB	674.348	3.53408	0.893447	3.95556	7.64e-05	0.00654965	histone cluster 1 H2B family member b [Source:HGNC Symbol;Acc:HGNC:4751]
ENSG00000157680	7	137381037	137847092	12928	DGKI	16.2125	3.52837	0.893431	3.94923	7.84e-05	0.00666721	diacylglycerol kinase iota [Source:HGNC Symbol;Acc:HGNC:2855]
ENSG00000211640	22	22195713	22196460	353	IGLV6-57	52.2011	3.50512	0.956408	3.66488	0.00024745	0.0138689	immunoglobulin lambda variable 6-57 [Source:HGNC Symbol;Acc:HGNC:5927]
ENSG00000232216	14	106470264	106470800	434	IGHV3-43	71.892	3.44656	0.98316	3.50559	0.000455595	0.02049	immunoglobulin heavy variable 3-43 [Source:HGNC Symbol;Acc:HGNC:5604]
ENSG00000168131	6	27911185	27912396	1212	OR2B2	88.1771	3.43977	0.649542	5.29569	1.19e-07	4.68e-05	olfactory receptor family 2 subfamily B member 2 [Source:HGNC Symbol;Acc:HGNC:13966]
ENSG00000146122	6	39792298	39904877	3871	DAAM2	61.0288	3.38993	1.04357	3.24839	0.00116062	0.036852	dishevelled associated activator of morphogenesis 2 [Source:HGNC Symbol;Acc:HGNC:18143]
ENSG00000156414	14	103928462	104052667	4782	TDRD9	317.237	3.36875	0.530478	6.35041	2.15e-10	1.87e-07	tudor domain containing 9 [Source:HGNC Symbol;Acc:HGNC:20122]
ENSG00000174705	5	172325000	172454523	1609	SH3PXD2B	37.1726	3.36572	0.658049	5.1147	3.14e-07	9.79e-05	SH3 and PX domains 2B [Source:HGNC Symbol;Acc:HGNC:29242]
ENSG00000244355	6	31715356	31717804	402	LY6G6D	40.1466	3.35612	0.936006	3.58557	0.00033634	0.0171313	lymphocyte antigen 6 family member G6D [Source:HGNC Symbol;Acc:HGNC:13935]
ENSG00000118113	11	102711795	102727050	3056	MMP8	380.46	3.33547	0.843646	3.95364	7.7e-05	0.0065832	matrix metallopeptidase 8 [Source:HGNC Symbol;Acc:HGNC:7175]
ENSG00000186642	11	72576141	72674591	4315	PDE2A	10.0225	3.29434	1.03115	3.19481	0.00139925	0.0417419	phosphodiesterase 2A [Source:HGNC Symbol;Acc:HGNC:8777]
ENSG00000278677	6	27892757	27893149	393	HIST1H2AM	2005.51	3.29406	0.796762	4.13431	3.56e-05	0.00364567	histone cluster 1 H2A family member m [Source:HGNC Symbol;Acc:HGNC:4735]
ENSG00000178814	8	144051266	144063965	4031	OPLAH	19.8555	3.29258	1.05341	3.12566	0.00177409	0.0487472	5-oxoprolinase, ATP-hydrolysing [Source:HGNC Symbol;Acc:HGNC:8149]
ENSG00000211599	2	88897232	88897784	408	IGKV5-2	23.8333	3.28561	0.987792	3.32622	0.000880328	0.030685	immunoglobulin kappa variable 5-2 [Source:HGNC Symbol;Acc:HGNC:5835]
ENSG00000125319	17	44141906	44162476	2725	C17orf53	9.94886	3.26354	1.04598	3.12006	0.00180813	0.0490808	chromosome 17 open reading frame 53 [Source:HGNC Symbol;Acc:HGNC:28460]
ENSG00000139572	12	54362445	54364487	1497	GPR84	44.4206	3.2495	0.768366	4.2291	2.35e-05	0.00267334	G protein-coupled receptor 84 [Source:HGNC Symbol;Acc:HGNC:4535]
ENSG00000158406	6	26277609	26285638	2163	HIST1H4H	1595.06	3.24374	0.73688	4.40199	1.07e-05	0.00151876	histone cluster 1 H4 family member h [Source:HGNC Symbol;Acc:HGNC:4788]
ENSG00000275126	6	27873199	27873510	312	HIST1H4L	935.271	3.23117	0.883817	3.65592	0.000256261	0.0141484	histone cluster 1 H4 family member l [Source:HGNC Symbol;Acc:HGNC:4791]
ENSG00000106772	9	76611376	76906087	4308	PRUNE2	25.5736	3.21995	0.817088	3.94077	8.12e-05	0.00682725	prune homolog 2 [Source:HGNC Symbol;Acc:HGNC:25209]
ENSG00000166091	14	23376808	23379772	1200	CMTM5	64.5468	3.21918	0.752019	4.28071	1.86e-05	0.0022876	CKLF like MARVEL transmembrane domain containing 5 [Source:HGNC Symbol;Acc:HGNC:19176]
ENSG00000130167	19	11296139	11326996	1040	TSPAN16	40.5987	3.192	0.956506	3.33715	0.000846435	0.0300973	tetraspanin 16 [Source:HGNC Symbol;Acc:HGNC:30725]
ENSG00000277689	1	63549374	63549463	90	DLEU2_2	33.403	3.18464	0.773924	4.11493	3.87e-05	0.00385898	Deleted in lymphocytic leukemia 2 conserved region 2 [Source:RFAM;Acc:RF02106]
ENSG00000277775	6	26250195	26250605	411	HIST1H3F	1449.19	3.1839	0.810507	3.92829	8.56e-05	0.00703273	histone cluster 1 H3 family member f [Source:HGNC Symbol;Acc:HGNC:4773]
ENSG00000133105	13	31739542	31803388	3319	RXFP2	12.8861	3.14334	1.00227	3.13622	0.00171138	0.0478234	relaxin/insulin like family peptide receptor 2 [Source:HGNC Symbol;Acc:HGNC:17318]
ENSG00000257017	16	72054592	72061055	1270	HP	73.0758	3.14091	0.803887	3.90715	9.34e-05	0.00742945	haptoglobin [Source:HGNC Symbol;Acc:HGNC:5141]
ENSG00000112212	6	41042554	41044337	958	TSPO2	29.4932	3.12996	0.945442	3.31057	0.000931051	0.0317998	translocator protein 2 [Source:HGNC Symbol;Acc:HGNC:21256]
ENSG00000273802	6	26215159	26216692	1534	HIST1H2BG	1576.66	3.12095	0.751878	4.15087	3.31e-05	0.00347546	histone cluster 1 H2B family member g [Source:HGNC Symbol;Acc:HGNC:4746]
ENSG00000029993	X	150980509	150990775	707	HMGB3	49.3163	3.12041	0.717327	4.35005	1.36e-05	0.00179015	high mobility group box 3 [Source:HGNC Symbol;Acc:HGNC:5004]
ENSG00000140479	15	101297142	101525202	3868	PCSK6	139.106	3.10294	0.704596	4.40385	1.06e-05	0.00151876	proprotein convertase subtilisin/kexin type 6 [Source:HGNC Symbol;Acc:HGNC:8569]
ENSG00000204420	6	31718594	31726714	1031	C6orf25	253.846	3.09967	0.767595	4.03816	5.39e-05	0.00498397	megakaryocyte and platelet inhibitory receptor G6b [Source:HGNC Symbol;Acc:HGNC:13937]
ENSG00000172572	12	20369245	20684381	7576	PDE3A	49.7164	3.09937	0.825297	3.75545	0.000173028	0.0111924	phosphodiesterase 3A [Source:HGNC Symbol;Acc:HGNC:8778]
ENSG00000164850	7	1082208	1093815	1542	GPER1	14.103	3.09607	0.954153	3.24484	0.00117517	0.0371548	G protein-coupled estrogen receptor 1 [Source:HGNC Symbol;Acc:HGNC:4485]
ENSG00000138031	2	24819169	24919839	5050	ADCY3	123.293	3.04888	0.650738	4.68527	2.8e-06	0.000559055	adenylate cyclase 3 [Source:HGNC Symbol;Acc:HGNC:234]
ENSG00000153093	2	110732573	111118222	2714	ACOXL	16.8517	3.04626	0.931169	3.27144	0.00107003	0.0347695	acyl-CoA oxidase like [Source:HGNC Symbol;Acc:HGNC:25621]
ENSG00000135636	2	71453722	71686768	6727	DYSF	2323.08	3.03	0.803191	3.77245	0.000161652	0.010823	dysferlin [Source:HGNC Symbol;Acc:HGNC:3097]
ENSG00000070019	12	14612632	14696585	3844	GUCY2C	42.2251	3.02603	0.818609	3.69654	0.000218554	0.0127819	guanylate cyclase 2C [Source:HGNC Symbol;Acc:HGNC:4688]
ENSG00000275713	6	26251651	26253710	2060	HIST1H2BH	1702.24	3.0245	0.751602	4.02407	5.72e-05	0.00520835	histone cluster 1 H2B family member h [Source:HGNC Symbol;Acc:HGNC:4755]
ENSG00000112053	6	35943514	36024868	3653	SLC26A8	215.857	3.02417	0.650307	4.65038	3.31e-06	0.000616658	solute carrier family 26 member 8 [Source:HGNC Symbol;Acc:HGNC:14468]
ENSG00000198502	6	32517343	32530287	1260	HLA-DRB5	23.4926	3.00251	0.884571	3.39431	0.00068802	0.0266849	major histocompatibility complex, class II, DR beta 5 [Source:HGNC Symbol;Acc:HGNC:4953]
ENSG00000203760	6	126340174	126348875	443	CENPW	37.2552	3.00053	0.898396	3.33987	0.000838162	0.0300293	centromere protein W [Source:HGNC Symbol;Acc:HGNC:21488]
ENSG00000127831	2	218419092	218453295	6531	VIL1	51.107	2.99488	0.822374	3.64175	0.000270791	0.0146354	villin 1 [Source:HGNC Symbol;Acc:HGNC:12690]
ENSG00000273703	6	27815044	27815424	381	HIST1H2BM	470.518	2.98623	0.720073	4.14712	3.37e-05	0.00350829	histone cluster 1 H2B family member m [Source:HGNC Symbol;Acc:HGNC:4750]
ENSG00000136383	15	84816680	84873482	10917	ALPK3	24.2197	2.9824	0.892996	3.33977	0.000838488	0.0300293	alpha kinase 3 [Source:HGNC Symbol;Acc:HGNC:17574]
ENSG00000196747	6	27808199	27808701	503	HIST1H2AI	854.543	2.95303	0.759128	3.89003	0.000100233	0.00778529	histone cluster 1 H2A family member i [Source:HGNC Symbol;Acc:HGNC:4725]
ENSG00000277157	6	26188765	26189076	312	HIST1H4D	1914.79	2.9522	0.789804	3.73788	0.000185575	0.0116597	histone cluster 1 H4 family member d [Source:HGNC Symbol;Acc:HGNC:4782]
ENSG00000275714	6	26020490	26020900	411	HIST1H3A	509.767	2.93171	0.824816	3.55438	0.000378876	0.0185357	histone cluster 1 H3 family member a [Source:HGNC Symbol;Acc:HGNC:4766]
ENSG00000211660	22	22697789	22698407	502	IGLV2-23	99.6782	2.92986	0.881861	3.32236	0.000892604	0.030967	immunoglobulin lambda variable 2-23 [Source:HGNC Symbol;Acc:HGNC:5890]
ENSG00000177294	17	6776223	6797101	1677	FBXO39	37.7343	2.92825	0.735631	3.9806	6.87e-05	0.00599489	F-box protein 39 [Source:HGNC Symbol;Acc:HGNC:28565]
ENSG00000029153	12	27332854	27425289	6785	ARNTL2	120.145	2.92468	0.755247	3.87248	0.000107734	0.00828094	aryl hydrocarbon receptor nuclear translocator like 2 [Source:HGNC Symbol;Acc:HGNC:18984]
ENSG00000277224	6	26199520	26200715	1196	HIST1H2BF	1686.24	2.90154	0.76607	3.78757	0.000152131	0.0103355	histone cluster 1 H2B family member f [Source:HGNC Symbol;Acc:HGNC:4752]
ENSG00000164124	4	158201604	158255411	575	TMEM144	599.408	2.8899	0.628371	4.59903	4.24e-06	0.000738886	transmembrane protein 144 [Source:HGNC Symbol;Acc:HGNC:25633]
ENSG00000017483	X	48458537	48470256	2659	SLC38A5	451.768	2.87898	0.843437	3.4134	0.000641588	0.0255883	solute carrier family 38 member 5 [Source:HGNC Symbol;Acc:HGNC:18070]
ENSG00000159339	1	17308195	17364004	841	PADI4	598.34	2.87842	0.798276	3.60579	0.000311206	0.0160724	peptidyl arginine deiminase 4 [Source:HGNC Symbol;Acc:HGNC:18368]
ENSG00000082781	3	124761948	124901418	4372	ITGB5	114.209	2.86807	0.794677	3.6091	0.000307264	0.0159805	integrin subunit beta 5 [Source:HGNC Symbol;Acc:HGNC:6160]
ENSG00000087237	16	56961850	56983845	1791	CETP	19.9601	2.86621	0.889241	3.22321	0.00126764	0.0391051	cholesteryl ester transfer protein [Source:HGNC Symbol;Acc:HGNC:1869]
ENSG00000173372	1	22636506	22639608	1143	C1QA	196.436	2.86607	0.812413	3.52784	0.00041896	0.0197176	complement C1q A chain [Source:HGNC Symbol;Acc:HGNC:1241]
ENSG00000133742	8	85327608	85379014	2785	CA1	3806.3	2.86365	0.725884	3.94505	7.98e-05	0.00672663	carbonic anhydrase 1 [Source:HGNC Symbol;Acc:HGNC:1368]
ENSG00000186431	19	54874248	54890472	609	FCAR	893.957	2.86299	0.597119	4.79468	1.63e-06	0.000370902	Fc fragment of IgA receptor [Source:HGNC Symbol;Acc:HGNC:3608]
ENSG00000110203	11	72114869	72139892	749	FOLR3	277.571	2.8413	0.593128	4.79038	1.66e-06	0.000376054	folate receptor 3 [Source:HGNC Symbol;Acc:HGNC:3795]
ENSG00000173210	5	149141483	149260542	4164	ABLIM3	119.386	2.83842	0.815905	3.47886	0.000503543	0.0216905	actin binding LIM protein family member 3 [Source:HGNC Symbol;Acc:HGNC:29132]
ENSG00000124635	6	27125897	27132750	950	HIST1H2BJ	1377.72	2.83634	0.73434	3.86244	0.000112259	0.00855151	histone cluster 1 H2B family member j [Source:HGNC Symbol;Acc:HGNC:4761]
ENSG00000279368	6	6685148	6686984	1837	RP1-80N2.4	121.911	2.83076	0.666918	4.24454	2.19e-05	0.00256214	Tec
ENSG00000004939	17	44248385	44268141	4965	SLC4A1	4223.46	2.82089	0.898638	3.13907	0.00169483	0.0476871	solute carrier family 4 member 1 (Diego blood group) [Source:HGNC Symbol;Acc:HGNC:11027]
ENSG00000106070	7	50590063	50793462	4760	GRB10	229.86	2.81207	0.600689	4.6814	2.85e-06	0.000562846	growth factor receptor bound protein 10 [Source:HGNC Symbol;Acc:HGNC:4564]
ENSG00000163221	1	153373706	153375649	518	S100A12	2520.73	2.81092	0.529874	5.30489	1.13e-07	4.57e-05	S100 calcium binding protein A12 [Source:HGNC Symbol;Acc:HGNC:10489]
ENSG00000278705	6	26026815	26027252	438	HIST1H4B	1151.48	2.79422	0.830553	3.36429	0.000767415	0.0282464	histone cluster 1 H4 family member b [Source:HGNC Symbol;Acc:HGNC:4789]
ENSG00000118520	6	131573144	131584332	1532	ARG1	349.868	2.78135	0.666261	4.17457	2.99e-05	0.00318952	arginase 1 [Source:HGNC Symbol;Acc:HGNC:663]
ENSG00000274641	6	27893463	27893843	381	HIST1H2BO	805.101	2.76906	0.730415	3.79108	0.000149994	0.0103047	histone cluster 1 H2B family member o [Source:HGNC Symbol;Acc:HGNC:4758]
ENSG00000138772	4	78551519	78610451	1657	ANXA3	808.395	2.75216	0.486161	5.661	1.5e-08	8.25e-06	annexin A3 [Source:HGNC Symbol;Acc:HGNC:541]
ENSG00000101335	20	36541484	36551447	2821	MYL9	190.11	2.7489	0.872612	3.1502	0.0016316	0.0465163	myosin light chain 9 [Source:HGNC Symbol;Acc:HGNC:15754]
ENSG00000276903	6	27865355	27865747	393	HIST1H2AL	1237.49	2.74279	0.704113	3.89538	9.8e-05	0.00765863	histone cluster 1 H2A family member l [Source:HGNC Symbol;Acc:HGNC:4730]
ENSG00000168062	11	64987943	64997045	2142	BATF2	40.9377	2.73847	0.677494	4.04207	5.3e-05	0.00497223	basic leucine zipper ATF-like transcription factor 2 [Source:HGNC Symbol;Acc:HGNC:25163]
ENSG00000179869	7	48171458	48647496	3528	ABCA13	354.995	2.73632	0.630138	4.34241	1.41e-05	0.00184537	ATP binding cassette subfamily A member 13 [Source:HGNC Symbol;Acc:HGNC:14638]
ENSG00000235568	22	42380410	42432395	5602	NFAM1	711.984	2.71949	0.868364	3.13175	0.0017377	0.0483306	NFAT activating protein with ITAM motif 1 [Source:HGNC Symbol;Acc:HGNC:29872]
ENSG00000173369	1	22652762	22661538	677	C1QB	164.453	2.71428	0.723421	3.75201	0.000175426	0.0112096	complement C1q B chain [Source:HGNC Symbol;Acc:HGNC:1242]
ENSG00000102230	X	24558087	24672677	5307	PCYT1B	64.5168	2.70171	0.798899	3.38179	0.00072014	0.0273922	phosphate cytidylyltransferase 1, choline, beta [Source:HGNC Symbol;Acc:HGNC:8755]
ENSG00000185432	12	50923472	50932517	4076	METTL7A	37.9058	2.69086	0.809325	3.32482	0.000884769	0.0308035	methyltransferase like 7A [Source:HGNC Symbol;Acc:HGNC:24550]
ENSG00000275221	6	27837947	27838339	393	HIST1H2AK	195.612	2.6897	0.771962	3.48424	0.000493544	0.0214786	histone cluster 1 H2A family member k [Source:HGNC Symbol;Acc:HGNC:4726]
ENSG00000178852	17	47323290	47441312	355	EFCAB13	4004.06	2.68505	0.56132	4.78347	1.72e-06	0.00038337	EF-hand calcium binding domain 13 [Source:HGNC Symbol;Acc:HGNC:26864]
ENSG00000101187	20	62642445	62685785	3092	SLCO4A1	24.2458	2.67904	0.671545	3.98937	6.63e-05	0.00589007	solute carrier organic anion transporter family member 4A1 [Source:HGNC Symbol;Acc:HGNC:10953]
ENSG00000196787	6	27133042	27135291	2250	HIST1H2AG	2800.25	2.67144	0.7582	3.52339	0.000426057	0.0198556	histone cluster 1 H2A family member g [Source:HGNC Symbol;Acc:HGNC:4737]
ENSG00000071539	5	892643	919357	2672	TRIP13	44.26	2.65359	0.689894	3.84637	0.000119878	0.00893593	thyroid hormone receptor interactor 13 [Source:HGNC Symbol;Acc:HGNC:12307]
ENSG00000175003	6	160121789	160158718	1948	SLC22A1	25.2488	2.6501	0.71229	3.72054	0.000198797	0.0121049	solute carrier family 22 member 1 [Source:HGNC Symbol;Acc:HGNC:10963]
ENSG00000278588	6	26272976	26273356	381	HIST1H2BI	777.376	2.64613	0.840769	3.14727	0.00164802	0.046804	histone cluster 1 H2B family member i [Source:HGNC Symbol;Acc:HGNC:4756]
ENSG00000211923	14	105904497	105904527	31	IGHD3-10	36.7436	2.64556	0.744883	3.55164	0.000382837	0.0186644	immunoglobulin heavy diversity 3-10 [Source:HGNC Symbol;Acc:HGNC:5495]
ENSG00000132970	13	26557703	26688948	4790	WASF3	29.8608	2.63147	0.724681	3.63121	0.000282091	0.0150957	WAS protein family member 3 [Source:HGNC Symbol;Acc:HGNC:12734]
ENSG00000122966	12	119685790	119877291	8708	CIT	73.8996	2.63024	0.600285	4.38165	1.18e-05	0.00162079	citron rho-interacting serine/threonine kinase [Source:HGNC Symbol;Acc:HGNC:1985]
ENSG00000102362	X	100674491	100732123	3885	SYTL4	46.1836	2.62276	0.58347	4.49511	6.95e-06	0.00108874	synaptotagmin like 4 [Source:HGNC Symbol;Acc:HGNC:15588]
ENSG00000123610	2	151357592	151380048	1424	TNFAIP6	595.467	2.61086	0.614645	4.24775	2.16e-05	0.00253565	TNF alpha induced protein 6 [Source:HGNC Symbol;Acc:HGNC:11898]
ENSG00000196866	6	26198851	26199243	393	HIST1H2AD	3016.35	2.60745	0.723754	3.60268	0.000314958	0.0162379	histone cluster 1 H2A family member d [Source:HGNC Symbol;Acc:HGNC:4729]
ENSG00000189060	22	37805093	37807436	2344	H1F0	317.313	2.59803	0.746093	3.48218	0.000497341	0.0216121	H1 histone family member 0 [Source:HGNC Symbol;Acc:HGNC:4714]
ENSG00000091651	16	46689643	46698394	681	ORC6	55.7158	2.58786	0.705467	3.66829	0.000244182	0.0137117	origin recognition complex subunit 6 [Source:HGNC Symbol;Acc:HGNC:17151]
ENSG00000095303	9	122370530	122395703	2328	PTGS1	918.102	2.58257	0.678195	3.808	0.000140096	0.00989466	prostaglandin-endoperoxide synthase 1 [Source:HGNC Symbol;Acc:HGNC:9604]
ENSG00000184270	1	149887524	149887916	393	HIST2H2AB	499.507	2.55631	0.771485	3.3135	0.000921367	0.0316311	histone cluster 2 H2A family member b [Source:HGNC Symbol;Acc:HGNC:20508]
ENSG00000134755	18	31058840	31102415	12325	DSC2	499.441	2.55482	0.683443	3.73816	0.000185371	0.0116597	desmocollin 2 [Source:HGNC Symbol;Acc:HGNC:3036]
ENSG00000085733	11	70398404	70436584	3272	CTTN	137.579	2.5428	0.664314	3.82771	0.000129341	0.00940436	cortactin [Source:HGNC Symbol;Acc:HGNC:3338]
ENSG00000010030	6	36354091	36387800	1530	ETV7	113.847	2.53648	0.494878	5.12546	2.97e-07	9.34e-05	ETS variant 7 [Source:HGNC Symbol;Acc:HGNC:18160]
ENSG00000205038	8	109362477	109530330	13076	PKHD1L1	247.619	2.53336	0.507202	4.99477	5.89e-07	0.000162915	PKHD1 like 1 [Source:HGNC Symbol;Acc:HGNC:20313]
ENSG00000075218	22	46296741	46330810	3112	GTSE1	23.2498	2.52776	0.724237	3.49024	0.00048258	0.0212722	G2 and S-phase expressed 1 [Source:HGNC Symbol;Acc:HGNC:13698]
ENSG00000143452	1	150698060	150720888	1794	HORMAD1	177.116	2.52512	0.473231	5.33592	9.51e-08	3.96e-05	HORMA domain containing 1 [Source:HGNC Symbol;Acc:HGNC:25245]
ENSG00000163737	4	73981077	73982124	604	PF4	705.975	2.51891	0.553328	4.55229	5.31e-06	0.000882045	platelet factor 4 [Source:HGNC Symbol;Acc:HGNC:8861]
ENSG00000135476	12	53268299	53293643	714	ESPL1	30.237	2.51482	0.786207	3.19868	0.00138059	0.0414359	extra spindle pole bodies like 1, separase [Source:HGNC Symbol;Acc:HGNC:16856]
ENSG00000257743	7	142111749	142222324	1591	MGAM2	455.316	2.51386	0.571021	4.4024	1.07e-05	0.00151876	maltase-glucoamylase 2 (putative) [Source:HGNC Symbol;Acc:HGNC:28101]
ENSG00000274290	6	26172059	26184655	2585	HIST1H2BE	1036.87	2.51017	0.657955	3.81511	0.000136121	0.00968323	histone cluster 1 H2B family member e [Source:HGNC Symbol;Acc:HGNC:4753]
ENSG00000167434	17	60149936	60170899	1154	CA4	130.265	2.50026	0.766744	3.26088	0.00111067	0.0355923	carbonic anhydrase 4 [Source:HGNC Symbol;Acc:HGNC:1375]
ENSG00000240583	7	30911855	30925516	2913	AQP1	83.7821	2.4798	0.738662	3.35716	0.000787485	0.028806	aquaporin 1 (Colton blood group) [Source:HGNC Symbol;Acc:HGNC:633]
ENSG00000161888	19	11131520	11155808	633	SPC24	18.0898	2.47554	0.786908	3.1459	0.00165574	0.0468883	SPC24, NDC80 kinetochore complex component [Source:HGNC Symbol;Acc:HGNC:26913]
ENSG00000143546	1	153390032	153391188	495	S100A8	33610.3	2.47086	0.509589	4.84873	1.24e-06	0.000294161	S100 calcium binding protein A8 [Source:HGNC Symbol;Acc:HGNC:10498]
ENSG00000165891	12	77021247	77065580	5740	E2F7	44.1231	2.47017	0.689833	3.58083	0.00034251	0.0171723	E2F transcription factor 7 [Source:HGNC Symbol;Acc:HGNC:23820]
ENSG00000117115	1	17066761	17119435	4345	PADI2	902.048	2.4693	0.769247	3.21002	0.00132727	0.040368	peptidyl arginine deiminase 2 [Source:HGNC Symbol;Acc:HGNC:18341]
ENSG00000144677	3	37861960	37984469	4640	CTDSPL	245.633	2.46108	0.531988	4.6262	3.72e-06	0.000678027	CTD small phosphatase like [Source:HGNC Symbol;Acc:HGNC:16890]
ENSG00000051341	3	121431427	121546641	8775	POLQ	232.809	2.45383	0.590638	4.15454	3.26e-05	0.00344483	DNA polymerase theta [Source:HGNC Symbol;Acc:HGNC:9186]
ENSG00000276180	6	27138588	27139881	1294	HIST1H4I	793.217	2.448	0.783917	3.12278	0.00179154	0.0490808	histone cluster 1 H4 family member i [Source:HGNC Symbol;Acc:HGNC:4793]
ENSG00000177575	12	7470813	7503893	4268	CD163	1328.78	2.43872	0.660532	3.69205	0.000222454	0.0129334	CD163 molecule [Source:HGNC Symbol;Acc:HGNC:1631]
ENSG00000103196	16	84819984	84920768	4586	CRISPLD2	1083.51	2.42935	0.647327	3.7529	0.0001748	0.0111966	cysteine rich secretory protein LCCL domain containing 2 [Source:HGNC Symbol;Acc:HGNC:25248]
ENSG00000144668	3	37452115	37823514	2282	ITGA9	39.1458	2.42125	0.62448	3.87723	0.000105653	0.00814219	integrin subunit alpha 9 [Source:HGNC Symbol;Acc:HGNC:6145]
ENSG00000223401	3	187743686	187746028	1144	RP11-211G3.2	5490.24	2.41931	0.599424	4.03605	5.44e-05	0.00499575	BCL6 antisense 1 [Source:HGNC Symbol;Acc:HGNC:51843]
ENSG00000165181	9	111686173	111795008	5060	C9orf84	4802.58	2.41219	0.515451	4.67977	2.87e-06	0.000562846	chromosome 9 open reading frame 84 [Source:HGNC Symbol;Acc:HGNC:26535]
ENSG00000158373	6	26158146	26171349	496	HIST1H2BD	2224.11	2.40725	0.73225	3.28747	0.00101092	0.0335384	histone cluster 1 H2B family member d [Source:HGNC Symbol;Acc:HGNC:4747]
ENSG00000161911	6	41149342	41154337	1194	TREML1	165.139	2.39931	0.725374	3.30769	0.000940701	0.0319979	triggering receptor expressed on myeloid cells like 1 [Source:HGNC Symbol;Acc:HGNC:20434]
ENSG00000148288	9	133152948	133163945	1935	GBGT1	189.82	2.39894	0.701467	3.41988	0.00062648	0.0251894	globoside alpha-1,3-N-acetylgalactosaminyltransferase 1 (FORS blood group) [Source:HGNC Symbol;Acc:HGNC:20460]
ENSG00000124721	6	38715341	39030529	14360	DNAH8	100.16	2.38444	0.765864	3.11341	0.00184942	0.0497544	dynein axonemal heavy chain 8 [Source:HGNC Symbol;Acc:HGNC:2952]
ENSG00000112299	6	132681590	132714049	3106	VNN1	1622.21	2.38423	0.476783	5.00065	5.71e-07	0.000159512	vanin 1 [Source:HGNC Symbol;Acc:HGNC:12705]
ENSG00000123485	2	233833416	233854566	823	HJURP	62.4543	2.36582	0.655785	3.60762	0.000309013	0.0160432	Holliday junction recognition protein [Source:HGNC Symbol;Acc:HGNC:25444]
ENSG00000101003	20	25407727	25452628	3249	GINS1	55.755	2.35949	0.669643	3.52351	0.000425878	0.0198556	GINS complex subunit 1 [Source:HGNC Symbol;Acc:HGNC:28980]
ENSG00000198216	1	181413102	181808084	1795	CACNA1E	173.361	2.35703	0.612003	3.85134	0.000117474	0.00881047	calcium voltage-gated channel subunit alpha1 E [Source:HGNC Symbol;Acc:HGNC:1392]
ENSG00000120885	8	27596917	27615031	3080	CLU	516.32	2.34966	0.703588	3.33953	0.000839193	0.0300293	clusterin [Source:HGNC Symbol;Acc:HGNC:2095]
ENSG00000184500	3	93873033	93974066	3560	PROS1	153.561	2.34113	0.498314	4.69809	2.63e-06	0.00053227	protein S [Source:HGNC Symbol;Acc:HGNC:9456]
ENSG00000175928	3	3799437	3847703	3823	LRRN1	135.298	2.33126	0.573918	4.06201	4.87e-05	0.00462954	leucine rich repeat neuronal 1 [Source:HGNC Symbol;Acc:HGNC:20980]
ENSG00000135862	1	183023460	183145592	7889	LAMC1	112.049	2.31353	0.733997	3.15196	0.00162177	0.0463253	laminin subunit gamma 1 [Source:HGNC Symbol;Acc:HGNC:6492]
ENSG00000113140	5	151661096	151687165	3701	SPARC	884.149	2.27618	0.72955	3.11997	0.00180868	0.0490808	secreted protein acidic and cysteine rich [Source:HGNC Symbol;Acc:HGNC:11219]
ENSG00000048342	4	15469865	15601557	1663	CC2D2A	937.28	2.26732	0.532103	4.26106	2.03e-05	0.00244751	coiled-coil and C2 domain containing 2A [Source:HGNC Symbol;Acc:HGNC:29253]
ENSG00000113916	3	187721377	187745727	3569	BCL6	5253.46	2.26499	0.655342	3.4562	0.000547852	0.0228025	B-cell CLL/lymphoma 6 [Source:HGNC Symbol;Acc:HGNC:1001]
ENSG00000278828	6	27810064	27811300	1237	HIST1H3H	2043.81	2.25518	0.600815	3.75354	0.000174356	0.0111924	histone cluster 1 H3 family member h [Source:HGNC Symbol;Acc:HGNC:4775]
ENSG00000169902	7	66205199	66420543	2116	TPST1	373.772	2.229	0.482237	4.62221	3.8e-06	0.000680963	tyrosylprotein sulfotransferase 1 [Source:HGNC Symbol;Acc:HGNC:12020]
ENSG00000163251	2	207762586	207769563	6708	FZD5	124.696	2.22284	0.576072	3.85862	0.000114028	0.00860821	frizzled class receptor 5 [Source:HGNC Symbol;Acc:HGNC:4043]
ENSG00000108839	17	6996065	7010736	2358	ALOX12	98.1849	2.21719	0.636158	3.48528	0.00049162	0.0214786	arachidonate 12-lipoxygenase, 12S type [Source:HGNC Symbol;Acc:HGNC:429]
ENSG00000143297	1	157513377	157552520	5390	FCRL5	2297.66	2.21477	0.587734	3.76831	0.000164354	0.0109052	Fc receptor like 5 [Source:HGNC Symbol;Acc:HGNC:18508]
ENSG00000115109	2	120013005	120179119	6628	EPB41L5	55.9993	2.19919	0.644648	3.41145	0.000646174	0.0256473	erythrocyte membrane protein band 4.1 like 5 [Source:HGNC Symbol;Acc:HGNC:19819]
ENSG00000131470	17	42572315	42577831	1416	PSMC3IP	45.0438	2.18037	0.645659	3.37697	0.000732898	0.0277526	PSMC3 interacting protein [Source:HGNC Symbol;Acc:HGNC:17928]
ENSG00000137801	15	39581079	39599466	582	THBS1	177.293	2.17982	0.658419	3.31069	0.000930652	0.0317998	thrombospondin 1 [Source:HGNC Symbol;Acc:HGNC:11785]
ENSG00000110777	11	111352252	111455630	3295	POU2AF1	1329.64	2.16257	0.535546	4.03807	5.39e-05	0.00498397	POU class 2 associating factor 1 [Source:HGNC Symbol;Acc:HGNC:9211]
ENSG00000115590	2	101991844	102028544	1578	IL1R2	1265.72	2.15662	0.627492	3.43689	0.000588428	0.0240184	interleukin 1 receptor type 2 [Source:HGNC Symbol;Acc:HGNC:5994]
ENSG00000237927	6	159586955	159589169	2002	RP3-393E18.2	72.9786	2.15076	0.540911	3.97618	7e-05	0.00607748	Lincrna
ENSG00000149131	11	57597387	57614853	648	SERPING1	147.8	2.15057	0.630358	3.41166	0.000645697	0.0256473	serpin family G member 1 [Source:HGNC Symbol;Acc:HGNC:1228]
ENSG00000070371	22	19179473	19291716	5313	CLTCL1	135.302	2.14627	0.564982	3.79883	0.000145382	0.0101231	clathrin heavy chain like 1 [Source:HGNC Symbol;Acc:HGNC:2093]
ENSG00000185532	10	50991358	52298350	6487	PRKG1	30.9463	2.13653	0.620872	3.44118	0.000579185	0.0237065	protein kinase, cGMP-dependent, type I [Source:HGNC Symbol;Acc:HGNC:9414]
ENSG00000180509	21	34446688	34512275	3154	KCNE1	178.417	2.13407	0.645935	3.30385	0.000953677	0.0322539	potassium voltage-gated channel subfamily E regulatory subunit 1 [Source:HGNC Symbol;Acc:HGNC:6240]
ENSG00000157168	8	31639386	32767959	1453	NRG1	51.4287	2.11207	0.584881	3.61111	0.000304888	0.0159201	neuregulin 1 [Source:HGNC Symbol;Acc:HGNC:7997]
ENSG00000150760	10	126905409	127452517	6797	DOCK1	28.99	2.11106	0.590266	3.57645	0.000348293	0.0172647	dedicator of cytokinesis 1 [Source:HGNC Symbol;Acc:HGNC:2987]
ENSG00000135378	11	32829943	32858123	5530	PRRG4	564.801	2.1102	0.543179	3.88491	0.000102369	0.00790966	proline rich and Gla domain 4 [Source:HGNC Symbol;Acc:HGNC:30799]
ENSG00000100206	22	38518949	38570286	2371	DMC1	27.0342	2.10632	0.644405	3.26863	0.00108069	0.0349516	DNA meiotic recombinase 1 [Source:HGNC Symbol;Acc:HGNC:2927]
ENSG00000158470	20	49632945	49713878	4722	B4GALT5	2846.27	2.10492	0.654328	3.21692	0.00129574	0.0396945	beta-1,4-galactosyltransferase 5 [Source:HGNC Symbol;Acc:HGNC:928]
ENSG00000094804	17	40287633	40304657	4810	CDC6	102.427	2.09688	0.563493	3.72121	0.000198267	0.0121049	cell division cycle 6 [Source:HGNC Symbol;Acc:HGNC:1744]
ENSG00000134247	1	116910057	116990358	6178	PTGFRN	19.8557	2.08888	0.66469	3.14263	0.00167436	0.047325	prostaglandin F2 receptor inhibitor [Source:HGNC Symbol;Acc:HGNC:9601]
ENSG00000115594	2	102064544	102179874	609	IL1R1	763.543	2.08502	0.563946	3.6972	0.000217991	0.0127776	interleukin 1 receptor type 1 [Source:HGNC Symbol;Acc:HGNC:5993]
ENSG00000152380	5	80487969	80542563	508	FAM151B	97.5236	2.08368	0.622779	3.34578	0.000820524	0.0297206	family with sequence similarity 151 member B [Source:HGNC Symbol;Acc:HGNC:33716]
ENSG00000203710	1	207496147	207640647	7469	CR1	3324.12	2.07774	0.530944	3.9133	9.1e-05	0.00726205	complement C3b/C4b receptor 1 (Knops blood group) [Source:HGNC Symbol;Acc:HGNC:2334]
ENSG00000134532	12	23529500	23951032	6975	SOX5	80.5026	2.04004	0.55319	3.68777	0.000226232	0.0130253	SRY-box 5 [Source:HGNC Symbol;Acc:HGNC:11201]
ENSG00000138722	4	89879532	89954629	5217	MMRN1	398.864	2.02477	0.553813	3.65605	0.00025613	0.0141484	multimerin 1 [Source:HGNC Symbol;Acc:HGNC:7178]
ENSG00000120217	9	5450503	5470566	3644	CD274	853.209	2.01054	0.634813	3.16713	0.00153952	0.0447715	CD274 molecule [Source:HGNC Symbol;Acc:HGNC:17635]
ENSG00000160883	5	176880869	176899332	1988	HK3	1015.44	1.994	0.603221	3.30559	0.000947776	0.0321278	hexokinase 3 [Source:HGNC Symbol;Acc:HGNC:4925]
ENSG00000240682	3	129127415	129161293	3842	ISY1	90.9994	1.98412	0.581632	3.4113	0.000646535	0.0256473	ISY1 splicing factor homolog [Source:HGNC Symbol;Acc:HGNC:29201]
ENSG00000104267	8	85463852	85481493	1717	CA2	377.268	1.98371	0.584683	3.39279	0.00069184	0.026728	carbonic anhydrase 2 [Source:HGNC Symbol;Acc:HGNC:1373]
ENSG00000180878	11	6205566	6211132	1142	C11orf42	267.373	1.97771	0.435325	4.54307	5.54e-06	0.000896549	chromosome 11 open reading frame 42 [Source:HGNC Symbol;Acc:HGNC:28541]
ENSG00000049323	2	32946972	33399509	6333	LTBP1	379.398	1.97063	0.520265	3.78774	0.000152022	0.0103355	latent transforming growth factor beta binding protein 1 [Source:HGNC Symbol;Acc:HGNC:6714]
ENSG00000180596	6	26114873	26123926	659	HIST1H2BC	3383.98	1.96954	0.627092	3.14075	0.00168517	0.0475397	histone cluster 1 H2B family member c [Source:HGNC Symbol;Acc:HGNC:4757]
ENSG00000214293	7	77657660	77696265	2029	APTR	161.838	1.96586	0.547715	3.58921	0.000331682	0.0169232	Alu-mediated CDKN1A/p21 transcriptional regulator (non-protein coding) [Source:HGNC Symbol;Acc:HGNC:44173]
ENSG00000110013	11	124633113	124695707	5583	SIAE	97.8922	1.95631	0.556084	3.518	0.00043481	0.0199784	sialic acid acetylesterase [Source:HGNC Symbol;Acc:HGNC:18187]
ENSG00000138798	4	109912884	110012266	4489	EGF	199.51	1.95449	0.55844	3.49991	0.000465415	0.0206491	epidermal growth factor [Source:HGNC Symbol;Acc:HGNC:3229]
ENSG00000120594	10	19816239	20289856	2822	PLXDC2	8552	1.94185	0.459191	4.22886	2.35e-05	0.00267334	plexin domain containing 2 [Source:HGNC Symbol;Acc:HGNC:21013]
ENSG00000271605	17	64449037	64468643	1196	MILR1	518.327	1.93862	0.461079	4.20452	2.62e-05	0.00291724	mast cell immunoglobulin like receptor 1 [Source:HGNC Symbol;Acc:HGNC:27570]
ENSG00000152952	3	146069440	146163653	3043	PLOD2	43.0547	1.91892	0.531479	3.61054	0.000305566	0.0159201	procollagen-lysine,2-oxoglutarate 5-dioxygenase 2 [Source:HGNC Symbol;Acc:HGNC:9082]
ENSG00000121297	19	31274945	31349547	5176	TSHZ3	2437.25	1.91698	0.489854	3.91338	9.1e-05	0.00726205	teashirt zinc finger homeobox 3 [Source:HGNC Symbol;Acc:HGNC:30700]
ENSG00000164741	8	13083361	13604610	7447	DLC1	22.3338	1.91126	0.61089	3.12865	0.0017561	0.0485684	DLC1 Rho GTPase activating protein [Source:HGNC Symbol;Acc:HGNC:2897]
ENSG00000198019	1	121087345	121096310	1195	FCGR1B	312.267	1.90083	0.420601	4.51932	6.2e-06	0.000987063	Fc fragment of IgG receptor Ib [Source:HGNC Symbol;Acc:HGNC:3614]
ENSG00000113368	5	126776623	126837020	3475	LMNB1	1431.35	1.89707	0.42646	4.44841	8.65e-06	0.00130617	lamin B1 [Source:HGNC Symbol;Acc:HGNC:6637]
ENSG00000138829	5	128257909	128659185	11132	FBN2	353.578	1.89456	0.448588	4.22339	2.41e-05	0.00272866	fibrillin 2 [Source:HGNC Symbol;Acc:HGNC:3604]
ENSG00000166523	12	8533305	8540963	2159	CLEC4E	1359.53	1.89387	0.54577	3.47008	0.000520304	0.0221545	C-type lectin domain family 4 member E [Source:HGNC Symbol;Acc:HGNC:14555]
ENSG00000276043	19	4903080	4962154	4309	UHRF1	52.0768	1.89302	0.538764	3.51363	0.000442024	0.0201243	ubiquitin like with PHD and ring finger domains 1 [Source:HGNC Symbol;Acc:HGNC:12556]
ENSG00000092853	1	35720218	35769967	4769	CLSPN	110.636	1.87112	0.584964	3.19869	0.00138052	0.0414359	claspin [Source:HGNC Symbol;Acc:HGNC:19715]
ENSG00000082996	3	149812708	149962139	2843	RNF13	74.062	1.86798	0.492242	3.79485	0.000147732	0.0102625	ring finger protein 13 [Source:HGNC Symbol;Acc:HGNC:10057]
ENSG00000258227	7	141927357	141947007	3511	CLEC5A	191.466	1.86147	0.538354	3.4577	0.000544812	0.0227779	C-type lectin domain containing 5A [Source:HGNC Symbol;Acc:HGNC:2054]
ENSG00000157551	21	38157034	38307357	626	KCNJ15	30852.4	1.8546	0.510342	3.63403	0.000279025	0.0149858	potassium voltage-gated channel subfamily J member 15 [Source:HGNC Symbol;Acc:HGNC:6261]
ENSG00000150337	1	149782671	149792518	795	FCGR1A	491.676	1.85377	0.448588	4.13245	3.59e-05	0.0036626	Fc fragment of IgG receptor Ia [Source:HGNC Symbol;Acc:HGNC:3613]
ENSG00000142185	21	44350163	44443081	5989	TRPM2	161.993	1.83787	0.568291	3.23403	0.00122055	0.0380489	transient receptor potential cation channel subfamily M member 2 [Source:HGNC Symbol;Acc:HGNC:12339]
ENSG00000005249	7	107044649	107161811	3745	PRKAR2B	1749.8	1.81872	0.437252	4.15943	3.19e-05	0.00339622	protein kinase cAMP-dependent type II regulatory subunit beta [Source:HGNC Symbol;Acc:HGNC:9392]
ENSG00000086289	7	37683843	37951941	555	EPDR1	16156.2	1.81729	0.487352	3.7289	0.000192315	0.011933	ependymin related 1 [Source:HGNC Symbol;Acc:HGNC:17572]
ENSG00000187554	1	223109406	223143282	3368	TLR5	799.921	1.80835	0.481736	3.75382	0.000174158	0.0111924	toll like receptor 5 [Source:HGNC Symbol;Acc:HGNC:11851]
ENSG00000123095	12	26120026	26125127	3837	BHLHE41	139.325	1.80706	0.528285	3.42061	0.000624812	0.0251819	basic helix-loop-helix family member e41 [Source:HGNC Symbol;Acc:HGNC:16617]
ENSG00000163568	1	159062484	159147096	1529	AIM2	603.381	1.7959	0.421188	4.26388	2.01e-05	0.00243662	absent in melanoma 2 [Source:HGNC Symbol;Acc:HGNC:357]
ENSG00000174099	12	65278643	65488244	4289	MSRB3	96.3538	1.79213	0.573179	3.12665	0.00176811	0.0487472	methionine sulfoxide reductase B3 [Source:HGNC Symbol;Acc:HGNC:27375]
ENSG00000047648	X	11137543	11665701	3883	ARHGAP6	86.2546	1.7832	0.502738	3.54697	0.000389684	0.0188783	Rho GTPase activating protein 6 [Source:HGNC Symbol;Acc:HGNC:676]
ENSG00000163220	1	153357854	153361027	577	S100A9	62119.3	1.77436	0.557307	3.18381	0.00145349	0.0428417	S100 calcium binding protein A9 [Source:HGNC Symbol;Acc:HGNC:10499]
ENSG00000140022	14	81260656	81436465	4302	STON2	434.026	1.77411	0.479311	3.70136	0.000214443	0.0126667	stonin 2 [Source:HGNC Symbol;Acc:HGNC:30652]
ENSG00000187951	15	30624494	30772993	1126	ARHGAP11B	130.217	1.77032	0.505449	3.50247	0.000460973	0.0206066	Rho GTPase activating protein 11B [Source:HGNC Symbol;Acc:HGNC:15782]
ENSG00000164715	7	98106885	98209633	540	LMTK2	970.763	1.768	0.523574	3.37679	0.000733367	0.0277526	lemur tyrosine kinase 2 [Source:HGNC Symbol;Acc:HGNC:17880]
ENSG00000257335	7	141907813	142106747	790	MGAM	5147.6	1.76378	0.518336	3.40278	0.000667038	0.0262147	maltase-glucoamylase [Source:HGNC Symbol;Acc:HGNC:7043]
ENSG00000152229	18	45983536	46072272	2900	PSTPIP2	1251.08	1.75977	0.447564	3.93188	8.43e-05	0.0070006	proline-serine-threonine phosphatase interacting protein 2 [Source:HGNC Symbol;Acc:HGNC:9581]
ENSG00000230789	5	143192500	143194166	388	ARHGAP26-IT1	90.6114	1.74244	0.516239	3.37525	0.000737476	0.0278724	ARHGAP26 intronic transcript 1 [Source:HGNC Symbol;Acc:HGNC:41429]
ENSG00000079215	5	36606355	36688334	4170	SLC1A3	92.2508	1.73057	0.504835	3.42799	0.000608069	0.0246164	solute carrier family 1 member 3 [Source:HGNC Symbol;Acc:HGNC:10941]
ENSG00000054523	1	10210805	10381603	7565	KIF1B	2133.56	1.72358	0.457067	3.77095	0.000162629	0.0108394	kinesin family member 1B [Source:HGNC Symbol;Acc:HGNC:16636]
ENSG00000072422	10	60869438	61001440	4473	RHOBTB1	104.954	1.7109	0.532058	3.21562	0.00130164	0.0398339	Rho related BTB domain containing 1 [Source:HGNC Symbol;Acc:HGNC:18738]
ENSG00000096968	9	4984390	5128183	2615	JAK2	4618.37	1.68555	0.520614	3.23762	0.00120533	0.0378656	Janus kinase 2 [Source:HGNC Symbol;Acc:HGNC:6192]
ENSG00000166527	12	8509475	8522366	583	CLEC4D	1551.69	1.67841	0.538031	3.11953	0.00181138	0.0490808	C-type lectin domain family 4 member D [Source:HGNC Symbol;Acc:HGNC:14554]
ENSG00000079385	19	42507304	42561234	3170	CEACAM1	386.587	1.67801	0.495103	3.3892	0.000700958	0.0269582	carcinoembryonic antigen related cell adhesion molecule 1 [Source:HGNC Symbol;Acc:HGNC:1814]
ENSG00000171860	12	8058302	8066471	2088	C3AR1	881.841	1.67639	0.486202	3.44794	0.000564888	0.0233781	complement C3a receptor 1 [Source:HGNC Symbol;Acc:HGNC:1319]
ENSG00000198734	1	169514166	169586588	596	F5	1353.12	1.66948	0.523222	3.19077	0.00141892	0.0422011	coagulation factor V [Source:HGNC Symbol;Acc:HGNC:3542]
ENSG00000139514	13	29509410	29595688	7347	SLC7A1	434.697	1.66571	0.534023	3.11918	0.00181358	0.0490808	solute carrier family 7 member 1 [Source:HGNC Symbol;Acc:HGNC:11057]
ENSG00000225783	22	26646428	26676475	962	MIAT	1631.46	1.63516	0.520612	3.14084	0.00168465	0.0475397	myocardial infarction associated transcript (non-protein coding) [Source:HGNC Symbol;Acc:HGNC:33425]
ENSG00000226479	2	120221278	120223408	2131	TMEM185B	1149.29	1.63089	0.441883	3.69078	0.000223568	0.0129472	transmembrane protein 185B [Source:HGNC Symbol;Acc:HGNC:18896]
ENSG00000123836	1	207034366	207081024	543	PFKFB2	747.652	1.62646	0.482183	3.37311	0.000743239	0.0279954	6-phosphofructo-2-kinase/fructose-2,6-biphosphatase 2 [Source:HGNC Symbol;Acc:HGNC:8873]
ENSG00000249437	5	70968483	71025114	5935	NAIP	573.05	1.61741	0.40565	3.98721	6.69e-05	0.0059234	NLR family apoptosis inhibitory protein [Source:HGNC Symbol;Acc:HGNC:7634]
ENSG00000157800	7	140293693	140404433	3488	SLC37A3	789.321	1.6112	0.466426	3.45435	0.000551629	0.0229275	solute carrier family 37 member 3 [Source:HGNC Symbol;Acc:HGNC:20651]
ENSG00000054793	20	51596514	51768634	7437	ATP9A	158.722	1.60692	0.437189	3.67558	0.000237311	0.0134278	ATPase phospholipid transporting 9A (putative) [Source:HGNC Symbol;Acc:HGNC:13540]
ENSG00000003436	2	187464230	187565760	3649	TFPI	105.707	1.60311	0.470176	3.40959	0.000650609	0.0257399	tissue factor pathway inhibitor [Source:HGNC Symbol;Acc:HGNC:11760]
ENSG00000148450	10	23095506	23122013	1803	MSRB2	110.35	1.59465	0.500119	3.18854	0.00142995	0.0423589	methionine sulfoxide reductase B2 [Source:HGNC Symbol;Acc:HGNC:17061]
ENSG00000198478	6	79631283	79703659	4653	SH3BGRL2	1191.4	1.58344	0.493764	3.20687	0.00134186	0.0405472	SH3 domain binding glutamate rich protein like 2 [Source:HGNC Symbol;Acc:HGNC:15567]
ENSG00000073737	2	169064789	169096167	2863	DHRS9	1497.02	1.57163	0.431621	3.64122	0.000271345	0.0146354	dehydrogenase/reductase 9 [Source:HGNC Symbol;Acc:HGNC:16888]
ENSG00000112096	6	159669057	159762529	14266	SOD2	20589.8	1.55489	0.434258	3.58058	0.000342834	0.0171723	superoxide dismutase 2 [Source:HGNC Symbol;Acc:HGNC:11180]
ENSG00000146592	7	28299321	28825894	2294	CREB5	3255.86	1.54764	0.408173	3.79162	0.000149667	0.0103047	cAMP responsive element binding protein 5 [Source:HGNC Symbol;Acc:HGNC:16844]
ENSG00000166681	X	103376340	103378077	921	BEX3	202.24	1.54735	0.459111	3.37032	0.000750808	0.028056	brain expressed X-linked 3 [Source:HGNC Symbol;Acc:HGNC:13388]
ENSG00000164181	5	60751791	60844389	3994	ELOVL7	400.233	1.5464	0.491994	3.14313	0.00167152	0.04729	ELOVL fatty acid elongase 7 [Source:HGNC Symbol;Acc:HGNC:26292]
ENSG00000188313	3	146515180	146544864	2233	PLSCR1	3069.24	1.54388	0.416796	3.70417	0.000212085	0.0126282	phospholipid scramblase 1 [Source:HGNC Symbol;Acc:HGNC:9092]
ENSG00000123643	5	151437046	151492381	587	SLC36A1	961.067	1.53112	0.487914	3.13809	0.0017005	0.0476871	solute carrier family 36 member 1 [Source:HGNC Symbol;Acc:HGNC:18761]
ENSG00000090376	12	66188879	66254622	8663	IRAK3	4795.95	1.52835	0.414379	3.6883	0.000225759	0.0130253	interleukin 1 receptor associated kinase 3 [Source:HGNC Symbol;Acc:HGNC:17020]
ENSG00000106780	9	120600813	120714470	6298	MEGF9	15886	1.52031	0.442768	3.43365	0.00059551	0.0242073	multiple EGF like domains 9 [Source:HGNC Symbol;Acc:HGNC:3234]
ENSG00000148154	9	111896766	111935369	4007	UGCG	639.718	1.51842	0.476683	3.18539	0.00144557	0.0427787	UDP-glucose ceramide glucosyltransferase [Source:HGNC Symbol;Acc:HGNC:12524]
ENSG00000128594	7	128027071	128032107	3828	LRRC4	6747.21	1.50574	0.451725	3.33332	0.000858175	0.0302606	leucine rich repeat containing 4 [Source:HGNC Symbol;Acc:HGNC:15586]
ENSG00000188786	1	37809567	37859620	7972	MTF1	804.64	1.48651	0.456912	3.25337	0.00114043	0.0363281	metal regulatory transcription factor 1 [Source:HGNC Symbol;Acc:HGNC:7428]
ENSG00000023171	11	123358428	123627774	3849	GRAMD1B	248.504	1.48516	0.452298	3.28358	0.00102497	0.0338524	GRAM domain containing 1B [Source:HGNC Symbol;Acc:HGNC:29214]
ENSG00000059804	12	7919230	7936275	3915	SLC2A3	4793.93	1.46051	0.402783	3.62605	0.000287792	0.0153271	solute carrier family 2 member 3 [Source:HGNC Symbol;Acc:HGNC:11007]
ENSG00000138496	3	122527924	122564577	3128	PARP9	3849	1.40699	0.449048	3.13328	0.00172862	0.0481417	poly(ADP-ribose) polymerase family member 9 [Source:HGNC Symbol;Acc:HGNC:24118]
ENSG00000135604	6	144150526	144188370	1926	STX11	3555.86	1.37305	0.428163	3.20685	0.00134198	0.0405472	syntaxin 11 [Source:HGNC Symbol;Acc:HGNC:11429]
ENSG00000101384	20	10637684	10674107	6048	JAG1	110.549	1.33909	0.419017	3.19578	0.00139454	0.0416433	jagged 1 [Source:HGNC Symbol;Acc:HGNC:6188]
ENSG00000174501	2	95836919	95991831	5428	ANKRD36C	560.347	-1.23525	0.385469	-3.20454	0.00135277	0.0407663	ankyrin repeat domain 36C [Source:HGNC Symbol;Acc:HGNC:32946]
ENSG00000145675	5	68215720	68301821	7011	PIK3R1	3044.57	-1.31118	0.42066	-3.11696	0.00182724	0.0493823	phosphoinositide-3-kinase regulatory subunit 1 [Source:HGNC Symbol;Acc:HGNC:8979]
ENSG00000069493	12	9664969	9699555	935	CLEC2D	5606.76	-1.37001	0.406603	-3.3694	0.00075332	0.028056	C-type lectin domain family 2 member D [Source:HGNC Symbol;Acc:HGNC:14351]
ENSG00000065675	10	6427143	6580301	3224	PRKCQ	783.542	-1.48802	0.439817	-3.38328	0.000716249	0.0273078	protein kinase C theta [Source:HGNC Symbol;Acc:HGNC:9410]
ENSG00000136111	13	75284665	75482114	6364	TBC1D4	854.546	-1.48978	0.428073	-3.4802	0.000501041	0.0216773	TBC1 domain family member 4 [Source:HGNC Symbol;Acc:HGNC:19165]
ENSG00000232810	6	31575567	31578336	1676	TNF	106.224	-1.49449	0.439038	-3.404	0.00066406	0.0261323	tumor necrosis factor [Source:HGNC Symbol;Acc:HGNC:11892]
ENSG00000118922	13	73686089	73995056	10637	KLF12	2132.24	-1.49743	0.448634	-3.33774	0.000844618	0.0300973	Kruppel like factor 12 [Source:HGNC Symbol;Acc:HGNC:6346]
ENSG00000082293	6	69866571	70209976	256	COL19A1	122.251	-1.49832	0.448127	-3.34351	0.000827265	0.0298552	collagen type XIX alpha 1 chain [Source:HGNC Symbol;Acc:HGNC:2196]
ENSG00000125246	13	99606669	99897134	6771	CLYBL	73.4221	-1.50747	0.46313	-3.25495	0.00113411	0.0361733	citrate lyase beta like [Source:HGNC Symbol;Acc:HGNC:18355]
ENSG00000173258	9	111525159	111577844	2433	ZNF483	276.858	-1.51134	0.457849	-3.30096	0.000963542	0.0324024	zinc finger protein 483 [Source:HGNC Symbol;Acc:HGNC:23384]
ENSG00000107679	10	122374696	122442602	603	PLEKHA1	964.026	-1.52243	0.479689	-3.17379	0.00150461	0.0439112	pleckstrin homology domain containing A1 [Source:HGNC Symbol;Acc:HGNC:14335]
ENSG00000102245	X	136648193	136660390	1817	CD40LG	349.455	-1.56564	0.474366	-3.30049	0.000965178	0.0324206	CD40 ligand [Source:HGNC Symbol;Acc:HGNC:11935]
ENSG00000133131	X	106813871	107000244	2027	MORC4	58.5595	-1.56789	0.483279	-3.24429	0.00117746	0.0371873	MORC family CW-type zinc finger 4 [Source:HGNC Symbol;Acc:HGNC:23485]
ENSG00000100575	14	58408494	58427614	1336	TIMM9	147.14	-1.58762	0.491605	-3.22947	0.00124021	0.0383908	translocase of inner mitochondrial membrane 9 [Source:HGNC Symbol;Acc:HGNC:11819]
ENSG00000152582	5	35617844	35814611	3026	SPEF2	148.555	-1.59208	0.427689	-3.72251	0.000197251	0.0121049	sperm flagellar 2 [Source:HGNC Symbol;Acc:HGNC:26293]
ENSG00000112149	6	14117256	14136918	2471	CD83	188.4	-1.60768	0.494858	-3.24878	0.00115901	0.0368407	CD83 molecule [Source:HGNC Symbol;Acc:HGNC:1703]
ENSG00000182621	20	8077251	8968360	5074	PLCB1	327.373	-1.6111	0.491214	-3.27983	0.0010387	0.0342161	phospholipase C beta 1 [Source:HGNC Symbol;Acc:HGNC:15917]
ENSG00000168685	5	35852695	35879603	562	IL7R	11936.1	-1.61297	0.44644	-3.61295	0.000302737	0.0159128	interleukin 7 receptor [Source:HGNC Symbol;Acc:HGNC:6024]
ENSG00000157077	1	52142094	52346686	2625	ZFYVE9	75.1452	-1.61359	0.516153	-3.12618	0.0017709	0.0487472	zinc finger FYVE-type containing 9 [Source:HGNC Symbol;Acc:HGNC:6775]
ENSG00000181847	3	114276913	114310288	587	TIGIT	404.952	-1.62278	0.47759	-3.39786	0.000679161	0.0264862	T-cell immunoreceptor with Ig and ITIM domains [Source:HGNC Symbol;Acc:HGNC:26838]
ENSG00000088179	2	119759631	119983818	10300	PTPN4	3737.74	-1.63029	0.511193	-3.18918	0.00142677	0.0423069	protein tyrosine phosphatase, non-receptor type 4 [Source:HGNC Symbol;Acc:HGNC:9656]
ENSG00000122824	X	51332231	51337525	2001	NUDT10	129.382	-1.63208	0.468201	-3.48585	0.00049057	0.0214755	nudix hydrolase 10 [Source:HGNC Symbol;Acc:HGNC:17621]
ENSG00000283637	2	212926257	212926336	80	hsa-mir-4776-1	133.518	-1.63812	0.49167	-3.33174	0.00086304	0.0302606	hsa-mir-4776-1 [Source:miRBase;Acc:MI0017419]
ENSG00000174738	3	23945260	23980618	5258	NR1D2	944.259	-1.65131	0.500003	-3.3026	0.000957918	0.0323234	nuclear receptor subfamily 1 group D member 2 [Source:HGNC Symbol;Acc:HGNC:7963]
ENSG00000228939	1	243793205	243794400	517	AKT3-IT1	138.96	-1.663	0.479443	-3.4686	0.000523183	0.0222131	AKT3 intronic transcript 1 [Source:HGNC Symbol;Acc:HGNC:41304]
ENSG00000171817	19	37551406	37614097	3147	ZNF540	151.66	-1.66559	0.474369	-3.51117	0.000446134	0.0202491	zinc finger protein 540 [Source:HGNC Symbol;Acc:HGNC:25331]
ENSG00000105855	7	20330702	20415754	3420	ITGB8	89.2026	-1.7397	0.557178	-3.12235	0.00179414	0.0490808	integrin subunit beta 8 [Source:HGNC Symbol;Acc:HGNC:6163]
ENSG00000213171	1	151800264	151806154	3379	LINGO4	46.4511	-1.75598	0.528487	-3.32266	0.000891641	0.030967	leucine rich repeat and Ig domain containing 4 [Source:HGNC Symbol;Acc:HGNC:31814]
ENSG00000211706	7	142328297	142328786	401	TRBV6-1	47.8173	-1.76903	0.540182	-3.27488	0.00105706	0.0345277	T-cell receptor beta variable 6-1 [Source:HGNC Symbol;Acc:HGNC:12226]
ENSG00000135426	12	54948018	54984746	4188	TESPA1	408.758	-1.77044	0.422111	-4.19426	2.74e-05	0.00300057	thymocyte expressed, positive selection associated 1 [Source:HGNC Symbol;Acc:HGNC:29109]
ENSG00000110318	11	101915015	102001058	7039	CEP126	44.2536	-1.77638	0.524626	-3.386	0.000709201	0.0271436	centrosomal protein 126 [Source:HGNC Symbol;Acc:HGNC:29264]
ENSG00000211787	14	21852558	21853006	341	TRAV8-3	258.074	-1.77945	0.543363	-3.27488	0.00105708	0.0345277	T-cell receptor alpha variable 8-3 [Source:HGNC Symbol;Acc:HGNC:12148]
ENSG00000078589	X	78945332	78961954	439	P2RY10	1223.2	-1.78803	0.485154	-3.6855	0.000228257	0.0130809	P2Y receptor family member 10 [Source:HGNC Symbol;Acc:HGNC:19906]
ENSG00000090104	1	192575727	192580031	1405	RGS1	210.986	-1.80007	0.514111	-3.50133	0.000462936	0.020632	regulator of G protein signaling 1 [Source:HGNC Symbol;Acc:HGNC:9991]
ENSG00000182866	1	32251239	32286165	2117	LCK	750.176	-1.80028	0.475675	-3.78468	0.000153906	0.0103985	LCK proto-oncogene, Src family tyrosine kinase [Source:HGNC Symbol;Acc:HGNC:6524]
ENSG00000211797	14	21997539	21998168	484	TRAV17	44.479	-1.80237	0.566715	-3.18039	0.00147079	0.0431795	T-cell receptor alpha variable 17 [Source:HGNC Symbol;Acc:HGNC:12113]
ENSG00000211751	7	142791694	142793368	760	TRBC1	1597.03	-1.80925	0.468859	-3.85884	0.000113926	0.00860821	T cell receptor beta constant 1 [Source:HGNC Symbol;Acc:HGNC:12156].
ENSG00000160813	7	100435282	100436565	758	PPP1R35	65.1052	-1.82757	0.534967	-3.41622	0.000634964	0.0253972	protein phosphatase 1 regulatory subunit 35 [Source:HGNC Symbol;Acc:HGNC:28320]
ENSG00000166313	11	6395124	6419414	1229	APBB1	79.5949	-1.83155	0.583741	-3.13762	0.00170327	0.0476871	amyloid beta precursor protein binding family B member 1 [Source:HGNC Symbol;Acc:HGNC:581]
ENSG00000080561	X	107825755	107927193	758	MID2	79.5667	-1.837	0.515721	-3.56201	0.000368027	0.0181	midline 2 [Source:HGNC Symbol;Acc:HGNC:7096]
ENSG00000154027	1	77282051	77559969	3251	AK5	87.8872	-1.84086	0.573112	-3.21204	0.00131798	0.0401265	adenylate kinase 5 [Source:HGNC Symbol;Acc:HGNC:365]
ENSG00000173482	18	7566782	8406861	5941	PTPRM	130.824	-1.84493	0.428847	-4.30207	1.69e-05	0.00211281	protein tyrosine phosphatase, receptor type M [Source:HGNC Symbol;Acc:HGNC:9675]
ENSG00000116824	1	116754385	116769228	1609	CD2	953.109	-1.84904	0.502526	-3.6795	0.000233694	0.0132994	CD2 molecule [Source:HGNC Symbol;Acc:HGNC:1639]
ENSG00000169740	10	43643859	43648856	1137	ZNF32	126.505	-1.85352	0.585439	-3.16604	0.0015453	0.0447897	zinc finger protein 32 [Source:HGNC Symbol;Acc:HGNC:13095]
ENSG00000211746	7	142618849	142619532	552	TRBV19	38.3244	-1.90142	0.551522	-3.44758	0.000565631	0.0233781	T-cell receptor beta variable 19 [Source:HGNC Symbol;Acc:HGNC:12194]
ENSG00000069702	1	91680343	91906335	6455	TGFBR3	780.088	-1.90837	0.584683	-3.26394	0.00109876	0.0353815	transforming growth factor beta receptor 3 [Source:HGNC Symbol;Acc:HGNC:11774]
ENSG00000211786	14	21846537	21847221	566	TRAV8-2	122.915	-1.93444	0.621251	-3.11378	0.00184705	0.0497359	T-cell receptor alpha variable 8-2 [Source:HGNC Symbol;Acc:HGNC:12147]
ENSG00000249242	4	82483170	82562357	3296	TMEM150C	143.99	-1.93907	0.555901	-3.48816	0.000486359	0.0213535	transmembrane protein 150C [Source:HGNC Symbol;Acc:HGNC:37263]
ENSG00000211785	14	21841240	21841774	340	TRAV12-1	98.806	-1.954	0.580455	-3.36633	0.000761754	0.0282135	T-cell receptor alpha variable 12-1 [Source:HGNC Symbol;Acc:HGNC:12105]
ENSG00000211734	7	142320677	142321544	652	TRBV5-1	100.498	-1.95607	0.519586	-3.76467	0.000166767	0.0109914	T-cell receptor beta variable 5-1 [Source:HGNC Symbol;Acc:HGNC:12218]
ENSG00000175899	12	9067664	9116229	600	A2M	9470.98	-1.95738	0.609976	-3.20894	0.00133223	0.0404772	alpha-2-macroglobulin [Source:HGNC Symbol;Acc:HGNC:7]
ENSG00000131634	16	1528688	1555580	1686	TMEM204	136.572	-1.97723	0.536534	-3.68519	0.000228529	0.0130809	transmembrane protein 204 [Source:HGNC Symbol;Acc:HGNC:14158]
ENSG00000151491	12	15620158	15882329	3722	EPS8	73.0953	-1.98242	0.591726	-3.35023	0.00080745	0.0293188	epidermal growth factor receptor pathway substrate 8 [Source:HGNC Symbol;Acc:HGNC:3420]
ENSG00000197057	4	36281622	36345756	3819	DTHD1	428.532	-1.99536	0.597378	-3.34019	0.000837214	0.0300293	death domain containing 1 [Source:HGNC Symbol;Acc:HGNC:37261]
ENSG00000176928	5	75025346	75030899	5554	GCNT4	485.718	-1.99606	0.536479	-3.72068	0.000198689	0.0121049	glucosaminyl (N-acetyl) transferase 4, core 2 [Source:HGNC Symbol;Acc:HGNC:17973]
ENSG00000196653	3	44712643	44723831	2314	ZNF502	47.7677	-1.99644	0.610146	-3.27206	0.00106767	0.0347585	zinc finger protein 502 [Source:HGNC Symbol;Acc:HGNC:23718]
ENSG00000101842	X	108044970	108079184	2997	VSIG1	83.7142	-2.00147	0.476412	-4.20113	2.66e-05	0.00294368	V-set and immunoglobulin domain containing 1 [Source:HGNC Symbol;Acc:HGNC:28675]
ENSG00000204475	6	31588895	31592985	585	NCR3	33.6271	-2.00569	0.627004	-3.19884	0.00137981	0.0414359	natural cytotoxicity triggering receptor 3 [Source:HGNC Symbol;Acc:HGNC:19077]
ENSG00000213145	14	105486317	105488947	2241	CRIP1	394.007	-2.0159	0.602851	-3.34395	0.000825957	0.0298444	cysteine rich protein 1 [Source:HGNC Symbol;Acc:HGNC:2360]
ENSG00000280997	8	127400399	127402150	1752	CCAT2	35.096	-2.04381	0.583226	-3.50432	0.000457774	0.0205256	colon cancer associated transcript 2 (non-protein coding) [Source:HGNC Symbol;Acc:HGNC:47044]
ENSG00000211793	14	21941128	21941657	394	TRAV9-2	37.1894	-2.05086	0.533763	-3.84226	0.000121907	0.00902445	T-cell receptor alpha variable 9-2 [Source:HGNC Symbol;Acc:HGNC:12154]
ENSG00000152894	6	127968779	128520674	6087	PTPRK	79.1595	-2.0511	0.555446	-3.69271	0.000221876	0.0129252	protein tyrosine phosphatase, receptor type K [Source:HGNC Symbol;Acc:HGNC:9674]
ENSG00000091129	7	108147623	108456717	6228	NRCAM	22.6163	-2.07459	0.625286	-3.31783	0.000907208	0.0313267	neuronal cell adhesion molecule [Source:HGNC Symbol;Acc:HGNC:7994]
ENSG00000198931	16	88809339	88811944	947	APRT	219.707	-2.07504	0.647475	-3.20483	0.00135144	0.0407663	adenine phosphoribosyltransferase [Source:HGNC Symbol;Acc:HGNC:626]
ENSG00000153283	3	111292719	111665750	546	CD96	2138.3	-2.0783	0.482498	-4.30737	1.65e-05	0.00208046	CD96 molecule [Source:HGNC Symbol;Acc:HGNC:16892]
ENSG00000085563	7	87503633	87713323	4645	ABCB1	182.574	-2.082	0.581303	-3.58162	0.000341472	0.0171723	ATP binding cassette subfamily B member 1 [Source:HGNC Symbol;Acc:HGNC:40]
ENSG00000163508	3	27715949	27722711	3386	EOMES	235.691	-2.0866	0.630542	-3.30922	0.000935575	0.0318602	eomesodermin [Source:HGNC Symbol;Acc:HGNC:3372]
ENSG00000178075	3	113828182	113947174	2230	GRAMD1C	269.081	-2.10285	0.507217	-4.14586	3.39e-05	0.00351527	GRAM domain containing 1C [Source:HGNC Symbol;Acc:HGNC:25252]
ENSG00000211689	7	38257879	38265678	2730	TRGC1	643.689	-2.11877	0.587491	-3.60647	0.000310385	0.0160724	T-cell receptor gamma constant 1 [Source:HGNC Symbol;Acc:HGNC:12275]
ENSG00000080493	4	71186757	71572087	5852	SLC4A4	90.9318	-2.127	0.631121	-3.3702	0.000751147	0.028056	solute carrier family 4 member 4 [Source:HGNC Symbol;Acc:HGNC:11030]
ENSG00000173114	7	111091006	111125454	3099	LRRN3	210.756	-2.12789	0.565176	-3.765	0.00016655	0.0109914	leucine rich repeat neuronal 3 [Source:HGNC Symbol;Acc:HGNC:17200]
ENSG00000151623	4	148078762	148444698	5712	NR3C2	318.894	-2.14134	0.447981	-4.77998	1.75e-06	0.000387171	nuclear receptor subfamily 3 group C member 2 [Source:HGNC Symbol;Acc:HGNC:7979]
ENSG00000255569	14	21621838	21622567	392	TRAV1-1	30.0175	-2.14925	0.677919	-3.17036	0.00152253	0.0443466	T-cell receptor alpha variable 1-1 [Source:HGNC Symbol;Acc:HGNC:12101]
ENSG00000099901	22	20115938	20127357	744	RANBP1	329.631	-2.19884	0.543364	-4.04672	5.19e-05	0.00489504	RAN binding protein 1 [Source:HGNC Symbol;Acc:HGNC:9847]
ENSG00000138378	2	191029576	191151596	2769	STAT4	946.053	-2.22395	0.501056	-4.43851	9.06e-06	0.00133499	signal transducer and activator of transcription 4 [Source:HGNC Symbol;Acc:HGNC:11365]
ENSG00000110723	11	108505431	108593738	10187	EXPH5	53.3999	-2.26052	0.506973	-4.45885	8.24e-06	0.00126343	exophilin 5 [Source:HGNC Symbol;Acc:HGNC:30578]
ENSG00000119698	14	94146128	94279735	3868	PPP4R4	19.9857	-2.28619	0.73165	-3.1247	0.00177988	0.0488608	protein phosphatase 4 regulatory subunit 4 [Source:HGNC Symbol;Acc:HGNC:23788]
ENSG00000129226	17	7579467	7582113	1878	CD68	11387.8	-2.28773	0.540511	-4.23253	2.31e-05	0.00267334	CD68 molecule [Source:HGNC Symbol;Acc:HGNC:1693]
ENSG00000118402	6	79914812	79947580	3042	ELOVL4	20.0657	-2.33088	0.662521	-3.51819	0.000434493	0.0199784	ELOVL fatty acid elongase 4 [Source:HGNC Symbol;Acc:HGNC:14415]
ENSG00000007264	19	3777970	3802129	2133	MATK	85.1566	-2.34381	0.677865	-3.45763	0.000544952	0.0227779	megakaryocyte-associated tyrosine kinase [Source:HGNC Symbol;Acc:HGNC:6906]
ENSG00000198574	1	162395266	162412138	2523	SH2D1B	176.036	-2.36399	0.572614	-4.12841	3.65e-05	0.00370173	SH2 domain containing 1B [Source:HGNC Symbol;Acc:HGNC:30416]
ENSG00000152207	13	48653711	48711226	1908	CYSLTR2	174.808	-2.38371	0.654529	-3.64186	0.000270672	0.0146354	cysteinyl leukotriene receptor 2 [Source:HGNC Symbol;Acc:HGNC:18274]
ENSG00000005187	16	20610243	20797581	558	ACSM3	124.76	-2.3841	0.451233	-5.28353	1.27e-07	4.81e-05	acyl-CoA synthetase medium chain family member 3 [Source:HGNC Symbol;Acc:HGNC:10522]
ENSG00000151320	14	32329273	32837681	15006	AKAP6	33.7317	-2.39399	0.624525	-3.8333	0.000126437	0.00926152	A-kinase anchoring protein 6 [Source:HGNC Symbol;Acc:HGNC:376]
ENSG00000186462	X	73212299	73214848	2550	NAP1L2	50.044	-2.40838	0.683778	-3.52217	0.000428036	0.0199019	nucleosome assembly protein 1 like 2 [Source:HGNC Symbol;Acc:HGNC:7638]
ENSG00000174080	11	66563463	66568841	2035	CTSF	25.961	-2.41913	0.648868	-3.72824	0.000192824	0.0119377	cathepsin F [Source:HGNC Symbol;Acc:HGNC:2531]
ENSG00000198756	1	183929854	184037729	587	COLGALT2	39.4053	-2.44155	0.690716	-3.53481	0.000408071	0.0194149	collagen beta(1-O)galactosyltransferase 2 [Source:HGNC Symbol;Acc:HGNC:16790]
ENSG00000172116	2	86815339	86861924	1096	CD8B	191.75	-2.45541	0.637692	-3.85046	0.000117898	0.00881047	CD8b molecule [Source:HGNC Symbol;Acc:HGNC:1707]
ENSG00000174255	3	114234631	114237578	2471	ZNF80	41.5882	-2.45927	0.643526	-3.82156	0.00013261	0.00952509	zinc finger protein 80 [Source:HGNC Symbol;Acc:HGNC:13155]
ENSG00000185697	8	66562175	66614247	5192	MYBL1	1173.47	-2.46157	0.500359	-4.91962	8.67e-07	0.00021747	MYB proto-oncogene like 1 [Source:HGNC Symbol;Acc:HGNC:7547]
ENSG00000105205	19	39731250	39738028	635	CLC	492.566	-2.55058	0.631115	-4.04139	5.31e-05	0.00497223	Charcot-Leyden crystal galectin [Source:HGNC Symbol;Acc:HGNC:2014]
ENSG00000183134	11	60850940	60855971	2895	PTGDR2	45.0647	-2.56143	0.725353	-3.53128	0.000413549	0.0195811	prostaglandin D2 receptor 2 [Source:HGNC Symbol;Acc:HGNC:4502]
ENSG00000112796	6	46159187	46170971	3834	ENPP5	79.7195	-2.5825	0.648582	-3.98176	6.84e-05	0.00599489	ectonucleotide pyrophosphatase/phosphodiesterase 5 (putative) [Source:HGNC Symbol;Acc:HGNC:13717]
ENSG00000211745	7	142345421	142345985	455	TRBV4-2	16.8568	-2.58625	0.799763	-3.23377	0.00122168	0.0380489	T-cell receptor beta variable 4-2 [Source:HGNC Symbol;Acc:HGNC:12216]
ENSG00000183625	3	46163604	46266706	2000	CCR3	147.053	-2.58761	0.568854	-4.54882	5.39e-06	0.000882045	C-C motif chemokine receptor 3 [Source:HGNC Symbol;Acc:HGNC:1604]
ENSG00000276819	7	142592928	142593473	421	TRBV15	21.8098	-2.5981	0.733478	-3.54216	0.000396861	0.0190554	T cell receptor beta variable 15 [Source:HGNC Symbol;Acc:HGNC:12190].
ENSG00000050030	X	74732849	74925485	11719	KIAA2022	18.6236	-2.61981	0.735103	-3.56386	0.00036544	0.0180241	neurite extension and migration factor [Source:HGNC Symbol;Acc:HGNC:29433]
ENSG00000160321	19	21932958	22010949	740	ZNF208	232.007	-2.63319	0.691804	-3.80627	0.000141078	0.00991767	zinc finger protein 208 [Source:HGNC Symbol;Acc:HGNC:12999]
ENSG00000183960	3	19148454	19535646	5137	KCNH8	33.0797	-2.66279	0.607083	-4.3862	1.15e-05	0.00161016	potassium voltage-gated channel subfamily H member 8 [Source:HGNC Symbol;Acc:HGNC:18864]
ENSG00000154269	6	131628442	131747418	1536	ENPP3	31.2309	-2.67117	0.65616	-4.07091	4.68e-05	0.00448486	ectonucleotide pyrophosphatase/phosphodiesterase 3 [Source:HGNC Symbol;Acc:HGNC:3358]
ENSG00000177570	8	118189459	118621995	1982	SAMD12	172.158	-2.69325	0.518617	-5.19315	2.07e-07	7.12e-05	sterile alpha motif domain containing 12 [Source:HGNC Symbol;Acc:HGNC:31750]
ENSG00000156976	3	186783205	186789900	480	EIF4A2	21851.5	-2.70636	0.578267	-4.68013	2.87e-06	0.000562846	eukaryotic translation initiation factor 4A2 [Source:HGNC Symbol;Acc:HGNC:3284]
ENSG00000232869	7	142740206	142740894	402	TRBV29-1	50.676	-2.70839	0.581356	-4.65874	3.18e-06	0.000595888	T-cell receptor beta variable 29-1 [Source:HGNC Symbol;Acc:HGNC:12210]
ENSG00000183542	12	10407382	10409757	930	KLRC4	1853.94	-2.74265	0.598357	-4.58364	4.57e-06	0.000781648	killer cell lectin like receptor C4 [Source:HGNC Symbol;Acc:HGNC:6377]
ENSG00000150687	11	86791059	86952910	613	PRSS23	268.776	-2.75195	0.734759	-3.74538	0.000180119	0.0114138	protease, serine 23 [Source:HGNC Symbol;Acc:HGNC:14370]
ENSG00000186310	X	93670930	93673568	2639	NAP1L3	35.508	-2.75609	0.627111	-4.3949	1.11e-05	0.00156171	nucleosome assembly protein 1 like 3 [Source:HGNC Symbol;Acc:HGNC:7639]
ENSG00000134545	12	10442264	10454685	1179	KLRC1	826.049	-2.77271	0.776475	-3.57089	0.000355771	0.0175765	killer cell lectin like receptor C1 [Source:HGNC Symbol;Acc:HGNC:6374]
ENSG00000158050	2	96143166	96145440	1688	DUSP2	27.2217	-2.79588	0.823143	-3.39659	0.000682306	0.0265328	dual specificity phosphatase 2 [Source:HGNC Symbol;Acc:HGNC:3068]
ENSG00000197540	19	544034	549924	941	GZMM	127.336	-2.89081	0.648951	-4.45458	8.41e-06	0.00127564	granzyme M [Source:HGNC Symbol;Acc:HGNC:4712]
ENSG00000175265	15	34379068	34437466	6233	GOLGA8A	96.093	-2.91315	0.892017	-3.2658	0.00109155	0.0352259	golgin A8 family member A [Source:HGNC Symbol;Acc:HGNC:31972]
ENSG00000251380	5	135444214	135447348	3135	DCANP1	14.8304	-2.91796	0.829775	-3.51657	0.000437165	0.0200157	dendritic cell associated nuclear protein [Source:HGNC Symbol;Acc:HGNC:24459]
ENSG00000170128	1	200872955	200874178	1224	GPR25	13.1378	-2.92983	0.901317	-3.25061	0.00115156	0.0366433	G protein-coupled receptor 25 [Source:HGNC Symbol;Acc:HGNC:4480]
ENSG00000228623	9	112997120	113050043	1915	ZNF883	16.0191	-2.952	0.838339	-3.52125	0.00042951	0.0199087	zinc finger protein 883 [Source:HGNC Symbol;Acc:HGNC:27271]
ENSG00000111796	12	9594551	9607886	1448	KLRB1	1009.87	-2.99929	0.584413	-5.13215	2.86e-07	9.12e-05	killer cell lectin like receptor B1 [Source:HGNC Symbol;Acc:HGNC:6373]
ENSG00000214548	14	100779410	100861031	1608	MEG3	30.3422	-3.01477	0.907824	-3.32088	0.000897354	0.0310589	maternally expressed 3 (non-protein coding) [Source:HGNC Symbol;Acc:HGNC:14575]
ENSG00000114948	2	206443539	206621130	6330	ADAM23	41.4302	-3.02493	0.564375	-5.35978	8.33e-08	3.57e-05	ADAM metallopeptidase domain 23 [Source:HGNC Symbol;Acc:HGNC:202]
ENSG00000102271	X	87517749	87670050	5818	KLHL4	13.2121	-3.0718	0.882496	-3.48082	0.00049989	0.0216592	kelch like family member 4 [Source:HGNC Symbol;Acc:HGNC:6355]
ENSG00000157445	3	54122547	55074557	3675	CACNA2D3	37.0385	-3.08734	0.787412	-3.92087	8.82e-05	0.00714551	calcium voltage-gated channel auxiliary subunit alpha2delta 3 [Source:HGNC Symbol;Acc:HGNC:15460]
ENSG00000183662	3	68004216	68545625	2014	FAM19A1	22.748	-3.09177	0.695836	-4.44324	8.86e-06	0.00133114	family with sequence similarity 19 member A1, C-C motif chemokine like [Source:HGNC Symbol;Acc:HGNC:21587]
ENSG00000184613	12	44508275	44921848	3612	NELL2	660.486	-3.14086	0.447095	-7.02503	2.14e-12	3.33e-09	neural EGFL like 2 [Source:HGNC Symbol;Acc:HGNC:7751]
ENSG00000160307	21	46598962	46605208	877	S100B	158.668	-3.14687	0.889959	-3.53597	0.000406288	0.0193612	S100 calcium binding protein B [Source:HGNC Symbol;Acc:HGNC:10500]
ENSG00000146674	7	45912245	45921874	2322	IGFBP3	27.6556	-3.15212	0.85175	-3.70075	0.00021496	0.0126719	insulin like growth factor binding protein 3 [Source:HGNC Symbol;Acc:HGNC:5472]
ENSG00000211816	14	22271968	22272563	353	TRAV38-1	563.125	-3.15294	0.722604	-4.36331	1.28e-05	0.00170774	T-cell receptor alpha variable 38-1 [Source:HGNC Symbol;Acc:HGNC:12137]
ENSG00000211892	14	105624341	105626066	2597	IGHG4	133.463	-3.2256	0.907522	-3.55429	0.000378999	0.0185357	immunoglobulin heavy constant gamma 4 (G4m marker) [Source:HGNC Symbol;Acc:HGNC:5528]
ENSG00000095627	10	114179270	114232304	3705	TDRD1	12.3633	-3.2347	0.949657	-3.40617	0.000658805	0.0259601	tudor domain containing 1 [Source:HGNC Symbol;Acc:HGNC:11712]
ENSG00000253291	7	142511626	142512127	347	TRBV7-7	6.92963	-3.27295	1.03354	-3.16673	0.00154166	0.0447715	T-cell receptor beta variable 7-7 [Source:HGNC Symbol;Acc:HGNC:12241]
ENSG00000178015	5	95620078	95622142	2065	GPR150	12.6478	-3.27381	0.885501	-3.69713	0.000218048	0.0127776	G protein-coupled receptor 150 [Source:HGNC Symbol;Acc:HGNC:23628]
ENSG00000211752	7	142715346	142715861	387	TRBV27	24.6898	-3.31	0.725413	-4.56292	5.04e-06	0.000848234	T-cell receptor beta variable 27 [Source:HGNC Symbol;Acc:HGNC:12208]
ENSG00000161835	12	52006940	52015889	1933	GRASP	21.1116	-3.31639	0.87423	-3.7935	0.000148538	0.0102703	general receptor for phosphoinositides 1 associated scaffold protein [Source:HGNC Symbol;Acc:HGNC:18707]
ENSG00000169583	9	136994635	136996803	794	CLIC3	19.4407	-3.35087	0.931198	-3.59845	0.000320118	0.0164466	chloride intracellular channel 3 [Source:HGNC Symbol;Acc:HGNC:2064]
ENSG00000128218	22	23752743	23754468	503	VPREB3	7.32511	-3.35957	1.04238	-3.223	0.00126857	0.0391051	V-set pre-B cell surrogate light chain 3 [Source:HGNC Symbol;Acc:HGNC:12710]
ENSG00000211750	7	142656701	142657213	381	TRBV24-1	38.4667	-3.37549	0.817779	-4.12764	3.67e-05	0.00370173	T-cell receptor beta variable 24-1 [Source:HGNC Symbol;Acc:HGNC:12203]
ENSG00000124102	20	45174876	45176544	577	PI3	79.3717	-3.44088	0.704931	-4.88116	1.05e-06	0.00026008	peptidase inhibitor 3 [Source:HGNC Symbol;Acc:HGNC:8947]
ENSG00000163564	1	158930796	158977054	771	PYHIN1	651.457	-3.47003	0.592695	-5.85466	4.78e-09	2.95e-06	pyrin and HIN domain family member 1 [Source:HGNC Symbol;Acc:HGNC:28894]
ENSG00000211710	7	142313184	142313666	373	TRBV4-1	17.0992	-3.49978	0.748413	-4.67627	2.92e-06	0.000562853	T-cell receptor beta variable 4-1 [Source:HGNC Symbol;Acc:HGNC:12215]
ENSG00000164176	5	83940554	84384793	4727	EDIL3	10.1344	-3.64746	0.980911	-3.71845	0.000200452	0.0121806	EGF like repeats and discoidin domains 3 [Source:HGNC Symbol;Acc:HGNC:3173]
ENSG00000168004	11	63461404	63491194	2599	HRASLS5	7.4387	-3.69705	1.06869	-3.45944	0.000541299	0.0227779	HRAS like suppressor family member 5 [Source:HGNC Symbol;Acc:HGNC:24978]
ENSG00000196139	10	5035354	5107686	859	AKR1C3	76.2555	-3.71744	0.767884	-4.84114	1.29e-06	0.000303198	aldo-keto reductase family 1 member C3 [Source:HGNC Symbol;Acc:HGNC:386]
ENSG00000179639	1	159289714	159308224	1165	FCER1A	264.802	-3.73835	0.588486	-6.35249	2.12e-10	1.87e-07	Fc fragment of IgE receptor Ia [Source:HGNC Symbol;Acc:HGNC:3609]
ENSG00000135925	2	218880363	218899581	2547	WNT10A	8.40807	-3.87709	1.16361	-3.33194	0.000862425	0.0302606	Wnt family member 10A [Source:HGNC Symbol;Acc:HGNC:13829]
ENSG00000213759	4	69199951	69214731	2088	UGT2B11	152.219	-3.91839	0.669095	-5.85625	4.73e-09	2.95e-06	UDP glucuronosyltransferase family 2 member B11 [Source:HGNC Symbol;Acc:HGNC:12545]
ENSG00000159714	16	67394419	67416833	2047	ZDHHC1	5.14242	-3.92283	1.25395	-3.12837	0.00175778	0.0485695	zinc finger DHHC-type containing 1 [Source:HGNC Symbol;Acc:HGNC:17916]
ENSG00000188290	1	998962	1000172	1040	HES4	29.4767	-4.22148	0.735426	-5.74018	9.46e-09	5.28e-06	hes family bHLH transcription factor 4 [Source:HGNC Symbol;Acc:HGNC:24149]
ENSG00000128040	4	56809860	56821742	437	SPINK2	8.39226	-4.23188	1.12708	-3.75473	0.000173529	0.0111924	serine peptidase inhibitor, Kazal type 2 [Source:HGNC Symbol;Acc:HGNC:11245]
ENSG00000070915	16	56865207	56915850	3119	SLC12A3	142.057	-4.28872	0.650694	-6.591	4.37e-11	5.17e-08	solute carrier family 12 member 3 [Source:HGNC Symbol;Acc:HGNC:10912]
ENSG00000255151	11	59086307	59094786	909	GLYATL1P3	28.1772	-4.38804	0.877083	-5.00299	5.64e-07	0.000159512	glycine-N-acyltransferase like 1B [Source:HGNC Symbol;Acc:HGNC:37865]
ENSG00000161905	17	4630902	4642294	2784	ALOX15	34.3366	-4.83684	0.856209	-5.64913	1.61e-08	8.62e-06	arachidonate 15-lipoxygenase [Source:HGNC Symbol;Acc:HGNC:433]
ENSG00000197353	8	142750150	142752534	594	LYPD2	6.62658	-4.91522	1.41552	-3.47237	0.000515879	0.0220294	LY6/PLAUR domain containing 2 [Source:HGNC Symbol;Acc:HGNC:25215]
ENSG00000105366	19	51450847	51458456	1528	SIGLEC8	18.181	-5.06253	0.95303	-5.31204	1.08e-07	4.46e-05	sialic acid binding Ig like lectin 8 [Source:HGNC Symbol;Acc:HGNC:10877]
ENSG00000147041	X	38006582	38128819	4722	SYTL5	5.39236	-5.37007	1.52662	-3.51761	0.000435444	0.0199784	synaptotagmin like 5 [Source:HGNC Symbol;Acc:HGNC:15589]
ENSG00000281990	14	106737110	106737547	353	CH17-212P11.5	5.65818	-5.44102	1.48808	-3.65639	0.000255789	0.0141484	Immunoglobulin heavy variable 1-69-2 [Source:UniProtKB/Swiss-Prot;Acc:A0A0G2JMI3]
ENSG00000204644	6	29672392	29681110	1870	ZFP57	5.93731	-6.26813	1.60154	-3.91382	9.08e-05	0.00726205	ZFP57 zinc finger protein [Source:HGNC Symbol;Acc:HGNC:18791]
ENSG00000135226	4	69280499	69295050	1833	UGT2B28	10.0776	-6.29228	1.3841	-4.54611	5.46e-06	0.000888547	UDP glucuronosyltransferase family 2 member B28 [Source:HGNC Symbol;Acc:HGNC:13479]
ENSG00000188219	2	131218067	131265278	4159	POTEE	63.5943	-8.96618	1.17869	-7.6069	2.81e-14	9.23e-11	POTE ankyrin domain family member E [Source:HGNC Symbol;Acc:HGNC:33895]

## Sheet: Table_S2
GO:0006954 inflammatory response	GO:0051707 response to other organism	GO:0002683 negative regulation of immune system process	GO:0001775 cell activation	GO:0043207 response to external biotic stimulus	GO:0002684 positive regulation of immune system process	GO:1901533 negative regulation of hematopoietic progenitor cell differentiation	GO:0009607 response to biotic stimulus	GO:0002253 activation of immune response	GO:0002706 regulation of lymphocyte mediated immunity	GO:0006959 humoral immune response	GO:0016064 immunoglobulin mediated immune response	GO:0002520 immune system development	GO:0002449 lymphocyte mediated immunity	GO:0050776 regulation of immune response	GO:0009611 response to wounding	GO:0045087 innate immune response	GO:0002443 leukocyte mediated immunity	GO:0042060 wound healing	GO:0002250 adaptive immune response	GO:0002455 humoral immune response mediated by circulating immunoglobulin	GO:0002460 adaptive immune response based on somatic recombination of immune receptors built from immunoglobulin superfamily domains	GO:0019724 B cell mediated immunity	GO:0030097 hemopoiesis	GO:0002697 regulation of immune effector process	GO:0002252 immune effector process	GO:0031347 regulation of defense response	ALL INTERSECTING GENES	Log2 FC
AIM2	AIM2	ALOX15	ACVRL1	AIM2	ABCB1	HIST1H4A	AIM2	AIM2	BCL6	C1QA	BCL6	BATF2	BCL6	AIM2	ACVRL1	AIM2	ANXA3,	ACVRL1	ALOX15	C1QA	BCL6	BCL6	BATF2	AIM2	AIM2	AIM2	ABCB1	-2.082
ALOX15	ANXA3	BCL6	ALOX12	ANXA3	AIM2	HIST1H4B	ANXA3	C1QA	C4BPA	C1QB	C1QA	BCL6	C1QA	ALOX15	ALOX12	BMX	BCL6,	ALOX12	BCL6	C1QB	C1QA	C1QA	BCL6	BCL6	ANXA3	BCL6	ACVRL1	3.71687
BCL6	ARG1	C1QC	ANXA3	ARG1	BCL6	HIST1H4D	ARG1	C1QB	CEACAM1	C1QC	C1QB	BMX	C1QB	BCL6	ALOX15	C1QA	C1QA,	ALOX15	C1QA	C1QC	C1QB	C1QB	BMX	C3AR1	BCL6	C3AR1	AIM2	1.7959
C3AR1	BATF2	C4BPA	BATF2	BATF2	C1QA	HIST1H4H	BATF2	C1QC	CLC	C3AR1	C1QC	C1QC	C1QC	C1QA	ARG1	C1QB	C1QB,	ARHGAP24	C1QB	C4BPA	C1QC	C1QC	C1QC	C4BPA	C1QA	C4BPA	ALOX12	2.21719
C4BPA	BCL2L1	CD274	BCL6	BCL2L1	C1QB	HIST1H4I	BCL2L1	C3AR1	CR1	C4BPA	C4BPA	C3AR1	C4BPA	C1QB	ARHGAP24	C1QC	C1QC,	CD177	C1QC	CLU	C3AR1	C4BPA	CA2	CD40LG	C1QB	CD8B	ALOX15	-4.83684
CCR3	CD8B	CEACAM1	BMX	CD8B	C1QC	HIST1H4L	CD40LG	C4BPA	FCER1A	CD83	CD40LG	CA2	CD40LG	C1QC	BCL6	C4BPA	C4BPA,	CD40LG	C3AR1	CR1	C4BPA	CD40LG	CD2	CD8B	C1QC	CLEC4D	ANXA3	2.75216
CD40LG	CLEC4D	CR1	CD2	CLEC4D	C3AR1	PF4	CD8B	CEACAM1	FCGR1A	CLU	CLU	CD2	CEACAM1	C3AR1	C3AR1	CLEC4D	CD40LG,	CEACAM1	C4BPA	HLA-DRB5	CD40LG	CLU	CD40LG	CEACAM1	C3AR1	CLEC4E	ARG1	2.78135
CR1	CLEC4E	CYP19A1	CD274	CLEC4E	C4BPA		CLEC4D	CLEC4D	FZD5	CR1	CR1	CD40LG	CLC	C4BPA	C4BPA	CLEC4E	CEACAM1,	DGKI	CD40LG	IGHG4	CEACAM1	CR1	CD83	CLC	C4BPA	CR1	BATF2	2.73847
CYP19A1	CLU	FCRL5	CD40LG	CLU	CA2		CLEC4E	CLEC4E	IL21	HIST1H2BC	FCER1A	CD83	CLU	CD40LG	CD177	CLEC5A	CLC,	DOCK1	CD8B	IGHV2-70	CLC	FCER1A	CEACAM1	CR1	CD40LG	CUL1	BCL6	2.26499
FCER1A	FCGR1A	HIST1H4A	CD83	FCGR1A	CD2		CLU	CLU	IL7R	HIST1H2BE	FCGR1A	CEACAM1	CR1	CD8B	CD40LG	CLU	CLU,	DYSF	CEACAM1	SERPING1	CLU	FCGR1A	CLEC4D	FCER1A	CD8B	CYP19A1	BMX	4.05739
FCGR1A	FZD5	HIST1H4B	CD8B	FZD5	CD274		FCGR1A	CR1	KLRB1	HIST1H2BF	HLA-DRB5	CLC	FCER1A	CEACAM1	CEACAM1	CR1	CR1,	F5	CLC	TNF	CR1	HLA-DRB5	CLEC4E	FCGR1A	CEACAM1	FCER1A	C1QA	2.86607
HLA-DRB5	HIST1H2BC	HIST1H4D	CEACAM1	HIST1H2BC	CD40LG		FZD5	CUL1	NCR3	HIST1H2BG	IGHG4	CLEC4D	FCGR1A	CLC	CLU	CUL1	FCER1A,	HIST1H3A	CLEC4D		FCER1A	IGHG4	CLEC5A	FZD5	CLC	FCGR1A	C1QB	2.71428
HP	HIST1H2BE	HIST1H4H	CLC	HIST1H2BE	CD83		HIST1H2BC	DOCK1	SH2D1B	HIST1H2BI	IGHV2-70	CLEC4E	FZD5	CLEC4D	CR1	FCGR1A	FCGR1A,	HIST1H3B	CLU		FCGR1A	IGHV2-70	DOCK1	HIST1H3A	CLEC4D	HIST1H3A	C1QC	4.73373
IL1R1	HIST1H2BF	HIST1H4I	CLEC4D	HIST1H2BF	CEACAM1		HIST1H2BE	FCGR1A	TNF	HIST1H2BJ	SERPING1	CLEC5A	HLA-DRB5	CLEC4E	CYP19A1	FCGR1B	FZD5,	HIST1H3C	CR1		FZD5	SERPING1	EOMES	HIST1H3B	CLEC4E	HIST1H3B	C3AR1	1.67639
IL1R2	HIST1H2BG	HIST1H4L	CLEC4E	HIST1H2BG	CLEC4D		HIST1H2BF	FCRL5		HLA-DRB5	TNF	DOCK1	IGHG4	CLU	DGKI	GZMM	HLA-DRB5,	HIST1H3F	EOMES		HLA-DRB5	TNF	FZD5	HIST1H3C	CLU	HIST1H3C	C4BPA	4.16521
IL21	HIST1H2BI	HLA-DRB5	CLU	HIST1H2BI	CLEC4E		HIST1H2BG	HLA-DRB5		IGHG4		EOMES	IGHV2-70	CR1	DOCK1	HIST1H2BC	IGHG4,	HIST1H3G	FCER1A		IGHG4		HIST1H4A	HIST1H3F	CR1	HIST1H3F	CA2	1.98371
JAK2	HIST1H2BJ	IL7R	DGKI	HIST1H2BJ	CLU		HIST1H2BI	IGHG4		IGHV2-70		FZD5	IL21	CUL1	DYSF	HIST1H2BE	IGHV2-70,	HIST1H3H	FCGR1A		IGHV2-70		HIST1H4B	HIST1H3G	DOCK1	HIST1H3G	CCR3	-2.58761
KLRG1	HIST1H3A	IRAK3	EOMES	HIST1H3A	CR1		HIST1H2BJ	IGHV2-70		POU2AF1		HIST1H4A	IL7R	DOCK1	F5	HIST1H2BF	IL21,	ITGA2B	FCGR1B		IL7R		HIST1H4D	HIST1H3H	EOMES	HIST1H3H	CD177	6.93765
NAIP	HIST1H3B	KLRB1	F5	HIST1H3B	CUL1		HIST1H3A	IRAK3		PROS1		HIST1H4B	JAG1	FCER1A	FCER1A	HIST1H2BG	IL7R,	ITGA9	FCGR1CP		JAG1		HIST1H4H	IL21	FCER1A	IL1R1	CD2	-1.84904
NCR3	HIST1H3C	MILR1	FCER1A	HIST1H3C	DOCK1		HIST1H3B	LCK		RBPJ		HIST1H4D	KLRB1	FCGR1A	FCGR1A	HIST1H2BI	JAG1,	JAK2	FZD5		NCR3		HIST1H4I	IL7R	FCGR1A	IL1R2	CD274	2.01054
NFAM1	HIST1H3F	PADI2	FZD5	HIST1H3F	FCER1A		HIST1H3C	MARCO		SERPING1		HIST1H4H	NCR3	FCGR1B	HIST1H3A	HIST1H2BJ	KLRB1,	LCK	HLA-DRB5		PRKCQ		HIST1H4L	IRAK3	FZD5	IL21	CD40LG	-1.56564
NR1D2	HIST1H3G	PF4	HLA-DRB5	HIST1H3G	FCGR1A		HIST1H3F	NFAM1		TNF		HIST1H4I	SERPING1	FCRL5	HIST1H3B	HLA-DRB5	MILR1,	MMRN1	IGHG4		SERPING1		IL21	KLRB1	HIST1H3A	IRAK3	CD83	-1.60768
NT5E	HIST1H3H	PIK3R1	IGHG4	HIST1H3H	FCRL5		HIST1H3G	PIK3R1				HIST1H4L	SH2D1B	FZD5	HIST1H3C	HMGB3	NCR3,	MYL9	IGHV2-70		STX11		IL7R	LCK	HIST1H3B	JAK2	CD8B	-2.45541
NUPR1	HLA-DRB5	PLCB1	IL21	HLA-DRB5	FZD5		HIST1H3H	PLEKHA1				IL21	STX11	HLA-DRB5	HIST1H3F	IGHG4	SERPING1,	NRG1	IL7R		TNF		JAG1	NCR3	HIST1H3C	KLRB1	CEACAM1	1.67801
PDE2A	HP	SERPING1	IL7R	HP	HLA-DRB5		HLA-DRB5	PLSCR1				IL7R	TNF	IGHG4	HIST1H3G	IL21	SH2D1B,	PDGFD	JAG1				JAK2	PROS1	HIST1H3F	LCK	CLC	-2.55058
PF4	IGHG4	SH2D1B	ITGA2B	IGHG4	IGHG4		HP	PRKCQ				IRAK3		IGHV2-70	HIST1H3H	IRAK3	STX11,	PF4	JAK2				LCK	SERPING1	HIST1H3G	MARCO	CLEC4D	1.67841
PLSCR1	IRAK3	THBS1	JAK2	IRAK3	IGHV2-70		IGHG4	PROS1				JAG1		IL21	IL1R1	JAK2	TNF	PIK3R1	NCR3				MMP9	SH2D1B	HIST1H3H	NCR3	CLEC4E	1.89387
PRKCQ	JAK2	TIGIT	KLRB1	JAK2	IL1R1		IRAK3	SERPING1				JAK2		IL7R	IL1R2	KLRB1		PLSCR1	PRKCQ				NFAM1	SLC1A3	HLA-DRB5	NR1D2	CLEC5A	1.86147
PROS1	LCK	TNF	LCK	LCK	IL21		JAK2	TESPA1				LCK		IRAK3	IL21	KLRG1		PRKAR2B	SERPING1				PDE2A	TNF	IGHG4	NT5E	CLU	2.34966
PTGS1	MAOB	VPREB3	LYPD2	MAOB	IL7R		LCK	TLR5				MMP9		JAK2	ITGA2B	LCK		PRKCQ	SH2D1B				PF4	VPREB3	IGHV2-70	PARP9	CR1	2.07774
RBPJ	NAIP		MILR1	NAIP	IRAK3		MAOB	TNF				NFAM1		KLRB1	ITGA9	MARCO		PRKG1	STX11				PIK3R1		IL21	PDE2A	CUL1	5.55756
S100A12	PF4		MYL9	PF4	ITGA2B		NAIP					PDE2A		LCK	JAK2	MATK		PROS1	TNF				PLCB1		IL7R	PLSCR1	CYP19A1	6.54798
S100A8	PLSCR1		NFAM1	PLSCR1	JAG1		NCR3					PF4		MARCO	LCK	MID2		S100A8					PLSCR1		IRAK3	PROS1	DGKI	3.52837
S100A9	PROS1		PF4	PROS1	KLRB1		PF4					PIK3R1		NCR3	MMRN1	NAIP		S100A9					RBPJ		JAG1	S100A12	DOCK1	2.11106
SERPING1	PTGFR		PIK3R1	PTGFR	LCK		PLSCR1					PLCB1		NFAM1	MYL9	NCR3		SERPING1					RPS6		KLRB1	S100A8	DYSF	3.03
THBS1	RBPJ		PLCB1	RBPJ	MARCO		PROS1					PLSCR1		PARP9	NAIP	PADI4		SPARC					SLC8A3		LCK	S100A9	EOMES	-2.0866
TLR5	S100A12		PLSCR1	S100A12	MMP9		PTGFR					POLQ		PIK3R1	NR1D2	PARP9		TFPI					SOD2		MILR1	SERPING1	F5	1.66948
TNF	S100A8		PRKCQ	S100A8	NCR3		RBPJ					RBPJ		PLEKHA1	NRG1	PLSCR1		THBS1					SPTB		NCR3	SH2D1B	FCER1A	-3.73835
TNFAIP6	S100A9		PRKG1	S100A9	NFAM1		S100A12					RPS6		PLSCR1	NT5E	S100A12		TREML1					STON2		PIK3R1	SLC1A3	FCGR1A	1.85377
TPST1	SLC1A3		RBPJ	SLC1A3	PDGFD		S100A8					SLC8A3		PRKCQ	PDE2A	S100A8		VIL1					TESPA1		PLSCR1	TLR5	FCGR1B	1.90083
VNN1	SPARC		RPS6	SPARC	PF4		S100A9					SOD2		PROS1	PDGFD	S100A9							TGFBR3		PROS1	TNF	FCRL5	2.21477
	TLR5		S100A12	TLR5	PIK3R1		SLC1A3					SPEF2		SERPING1	PF4	S100B							TNF		RPS6	TNFAIP6	FZD5	2.22284
	TNF		SH2D1B	TNF	PLEKHA1		SPARC					SPTB		SH2D1B	PIK3R1	SERPING1							VNN1		SERPING1		GZMM	-2.89081
	VIL1		SLC4A1	VIL1	PLSCR1		TLR5					STON2		TESPA1	PLSCR1	SH2D1B									SH2D1B		HIST1H2BC	1.96954
			STX11		PRKCQ		TNF					TESPA1		TLR5	PRKAR2B	STX11									SLC1A3		HIST1H2BE	2.51017
			TESPA1		PROS1		VIL1					TGFBR3		TNF	PRKCQ	TLR5									STX11		HIST1H2BF	2.90154
			THBS1		SERPING1							TNF		TREML1	PRKG1	TNF									TNF		HIST1H2BG	3.12095
			TIGIT		SH2D1B							VNN1			PROS1	TREML1									VPREB3		HIST1H2BI	2.64613
			TNF		SLC4A1										S100A12	VNN1											HIST1H2BJ	2.83634
			TREML1		TESPA1										S100A8												HIST1H3A	2.93171
			VNN1		THBS1										S100A9												HIST1H3B	4.38445
					TLR5										SERPING1												HIST1H3C	4.40401
					TNF										SLC1A3												HIST1H3F	3.1839
					VNN1										SOD2												HIST1H3G	3.60406
															SPARC												HIST1H3H	2.25518
															TFPI												HIST1H4A	3.7589
															THBS1												HIST1H4B	2.79422
															TNF												HIST1H4D	2.9522
															TNFAIP6												HIST1H4H	3.24374
															TREML1												HIST1H4I	2.448
															VIL1												HIST1H4L	3.23117
																											HLA-DRB5	3.00251
																											HMGB3	3.12041
																											HP	3.14091
																											IGHG4	-3.2256
																											IGHV2-70	6.03374
																											IL1R1	2.08502
																											IL1R2	2.15662
																											IL21	3.69215
																											IL7R	-1.61297
																											IRAK3	1.52835
																											ITGA2B	4.23655
																											ITGA9	2.42125
																											JAG1	1.33909
																											JAK2	1.68555
																											KLRB1	-2.99929
																											LCK	-1.80028
																											LYPD2	-4.91522
																											MAOB	5.8426
																											MARCO	3.65561
																											MATK	-2.34381
																											MID2	-1.837
																											MILR1	1.93862
																											MMP9	6.01429
																											MMRN1	2.02477
																											MYL9	2.7489
																											NAIP	1.61741
																											NCR3	-2.00569
																											NFAM1	2.71949
																											NR1D2	-1.65131
																											NRG1	2.11207
																											NUPR1	4.58054
																											PADI2	2.4693
																											PADI4	2.87842
																											PARP9	1.40699
																											PDE2A	3.29434
																											PF4	2.51891
																											PIK3R1	-1.31118
																											PLCB1	-1.6111
																											PLEKHA1	-1.52243
																											PLSCR1	1.54388
																											POLQ	2.45383
																											POU2AF1	2.16257
																											PRKAR2B	1.81872
																											PRKCQ	-1.48802
																											PRKG1	2.13653
																											PROS1	2.34113
																											PTGFR	3.71846
																											PTGS1	2.58257
																											RBPJ	3.57822
																											S100A12	2.81092
																											S100A8	2.47086
																											S100A9	1.77436
																											S100B	-3.14687
																											SERPING1	2.15057
																											SH2D1B	-2.36399
																											SLC1A3	1.73057
																											SLC4A1	2.82089
																											SLC8A3	3.548
																											SOD2	1.55489
																											SPARC	2.27618
																											SPEF2	-1.59208
																											SPTB	4.1613
																											STON2	1.77411
																											STX11	1.37305
																											TESPA1	-1.77044
																											TFPI	1.60311
																											TGFBR3	-1.90837
																											THBS1	2.17982
																											TIGIT	-1.62278
																											TLR5	1.80835
																											TNF	-1.49449
																											TNFAIP6	2.61086
																											TPST1	2.229
																											TREML1	2.39931
																											VIL1	2.99488
																											VNN1	2.38423
																											VPREB3	-3.35957

## Sheet: Table_S3
Ensembl_ID	Chr	start	end	gene_name	locus	baseMean	log2FoldChange	lfcSE	stat	pvalue	padj	Description
ENSG00000206560	3	15667236	15859771	ANKRD28	3:15667235-15859771	215.778	11.0982	1.43747	7.72062	1.16e-14	5.15e-12	ankyrin repeat domain 28 [Source:HGNC Symbol;Acc:HGNC:29024]
ENSG00000188011	2	241869600	241873823	RTP5	2:241869599-241873823	29.7887	8.24194	1.6574	4.97282	6.6e-07	3.64e-05	receptor transporter protein 5 (putative) [Source:HGNC Symbol;Acc:HGNC:26585]
ENSG00000139767	12	118981495	119163051	SRRM4	12:118981494-119163051	23.1079	7.8755	1.59689	4.93179	8.15e-07	4.33e-05	serine/arginine repetitive matrix 4 [Source:HGNC Symbol;Acc:HGNC:29389]
ENSG00000101825	X	3308565	3346641	MXRA5	X:3308564-3346641	22.0534	7.8083	1.64749	4.7395	2.14e-06	9.3e-05	matrix remodeling associated 5 [Source:HGNC Symbol;Acc:HGNC:7539]
ENSG00000104237	8	54554361	54871720	RP1	8:54554360-54871720	21.8063	7.79156	1.60487	4.85495	1.2e-06	5.83e-05	RP1, axonemal microtubule associated [Source:HGNC Symbol;Acc:HGNC:10263]
ENSG00000008382	19	4343527	4360086	MPND	19:4324042-4400547	41.7713	7.76148	1.60432	4.83786	1.31e-06	6.25e-05	MPN domain containing [Source:HGNC Symbol;Acc:HGNC:25934]
ENSG00000039139	5	13690331	13944543	DNAH5	5:13690330-13944543	21.0995	7.74446	1.78987	4.32683	1.51e-05	0.000430325	dynein axonemal heavy chain 5 [Source:HGNC Symbol;Acc:HGNC:2950]
ENSG00000181378	2	219002846	219041527	CFAP65	2:219002214-219041527	20.7154	7.71819	1.69556	4.55201	5.31e-06	0.000189989	cilia and flagella associated protein 65 [Source:HGNC Symbol;Acc:HGNC:25325]
ENSG00000153707	9	8314246	10612723	PTPRD	9:8314245-10612723	19.8137	7.65358	1.68568	4.54036	5.62e-06	0.000198072	protein tyrosine phosphatase, receptor type D [Source:HGNC Symbol;Acc:HGNC:9668]
ENSG00000159251	15	34788096	34796139	ACTC1	15:34755083-34812923	19.7678	7.65076	1.8156	4.21389	2.51e-05	0.000645122	actin, alpha, cardiac muscle 1 [Source:HGNC Symbol;Acc:HGNC:143]
ENSG00000145626	5	35951010	36001028	UGT3A1	5:35951009-36001028	19.2127	7.60959	1.72369	4.4147	1.01e-05	0.0003153	UDP glycosyltransferase family 3 member A1 [Source:HGNC Symbol;Acc:HGNC:26625]
ENSG00000182050	12	85955666	86838904	MGAT4C	12:85955665-86838998	36.9693	7.58416	1.50763	5.03053	4.89e-07	2.84e-05	MGAT4 family member C [Source:HGNC Symbol;Acc:HGNC:30871]
ENSG00000090539	3	184380073	184390736	CHRD	3:184380072-184390736	18.6263	7.56495	1.8205	4.15543	3.25e-05	0.000790561	chordin [Source:HGNC Symbol;Acc:HGNC:1949]
ENSG00000153292	6	46997703	47042363	ADGRF1	6:46997702-47042363	36.3945	7.56209	1.47249	5.13558	2.81e-07	1.78e-05	adhesion G protein-coupled receptor F1 [Source:HGNC Symbol;Acc:HGNC:18990]
ENSG00000116132	1	170662728	170739419	PRRX1	1:170662727-170739525	18.3671	7.54386	1.66521	4.53027	5.89e-06	0.000205394	paired related homeobox 1 [Source:HGNC Symbol;Acc:HGNC:9142]
ENSG00000072041	12	84859488	84913615	SLC6A15	12:84859487-84913615	17.7197	7.49276	1.88266	3.97988	6.9e-05	0.00141193	solute carrier family 6 member 15 [Source:HGNC Symbol;Acc:HGNC:13621]
ENSG00000150471	4	61201258	62078335	ADGRL3	4:61201257-62165554	17.714	7.49199	1.71068	4.37953	1.19e-05	0.000356703	adhesion G protein-coupled receptor L3 [Source:HGNC Symbol;Acc:HGNC:20974]
ENSG00000140279	15	45092650	45114344	DUOX2	15:45092649-45201175	17.4717	7.47251	1.75638	4.25448	2.1e-05	0.000559908	dual oxidase 2 [Source:HGNC Symbol;Acc:HGNC:13273]
ENSG00000188803	17	11241263	11564063	SHISA6	17:11241262-11564063	17.3281	7.46055	1.79534	4.15551	3.25e-05	0.000790561	shisa family member 6 [Source:HGNC Symbol;Acc:HGNC:34491]
ENSG00000133124	X	108732482	108736409	IRS4	X:108719948-108738903	17.0722	7.43908	1.74826	4.25514	2.09e-05	0.000559596	insulin receptor substrate 4 [Source:HGNC Symbol;Acc:HGNC:6128]
ENSG00000171815	5	141051135	141059344	PCDHB1	5:141046259-141098703	17.03	7.43543	1.88719	3.93995	8.15e-05	0.00161187	protocadherin beta 1 [Source:HGNC Symbol;Acc:HGNC:8680]
ENSG00000161082	19	3224703	3297076	CELF5	19:3224702-3303003	16.9783	7.43079	1.68993	4.39711	1.1e-05	0.000335356	CUGBP Elav-like family member 5 [Source:HGNC Symbol;Acc:HGNC:14058]
ENSG00000141338	17	68867292	68955392	ABCA8	17:68867291-69061064	16.9159	7.42582	1.75735	4.22558	2.38e-05	0.000618181	ATP binding cassette subfamily A member 8 [Source:HGNC Symbol;Acc:HGNC:38]
ENSG00000170419	7	54542325	54571080	VSTM2A	7:54542324-54571726	16.8914	7.42375	1.77459	4.18337	2.87e-05	0.000716475	V-set and transmembrane domain containing 2A [Source:HGNC Symbol;Acc:HGNC:28499]
ENSG00000143867	2	19351485	19358653	OSR1	2:19351484-19358653	16.7321	7.41014	1.7553	4.22157	2.43e-05	0.000626165	odd-skipped related transciption factor 1 [Source:HGNC Symbol;Acc:HGNC:8111]
ENSG00000143469	1	209938174	210171389	SYT14	1:209938173-210171389	32.646	7.40377	1.5074	4.91161	9.03e-07	4.67e-05	synaptotagmin 14 [Source:HGNC Symbol;Acc:HGNC:23143]
ENSG00000196090	20	42072752	43189970	PTPRT	20:42072751-43189970	16.4428	7.38472	1.71531	4.30519	1.67e-05	0.000466619	protein tyrosine phosphatase, receptor type T [Source:HGNC Symbol;Acc:HGNC:9682]
ENSG00000197826	4	80335720	80963756	C4orf22	4:80266598-80963756	15.594	7.30844	1.76637	4.13755	3.51e-05	0.000837829	chromosome 4 open reading frame 22 [Source:HGNC Symbol;Acc:HGNC:28554]
ENSG00000178235	13	83877205	83882393	SLITRK1	13:83877204-83882393	15.4706	7.29716	1.82196	4.00512	6.2e-05	0.00130467	SLIT and NTRK like family member 1 [Source:HGNC Symbol;Acc:HGNC:20297]
ENSG00000268089	X	152638183	152657534	GABRQ	X:152638182-152657534	15.1521	7.26717	1.84323	3.94263	8.06e-05	0.00159739	gamma-aminobutyric acid type A receptor theta subunit [Source:HGNC Symbol;Acc:HGNC:14454]
ENSG00000206432	18	5882072	5895955	TMEM200C	18:5882071-5909122	15.1042	7.26218	1.77306	4.09584	4.21e-05	0.000959986	transmembrane protein 200C [Source:HGNC Symbol;Acc:HGNC:37208]
ENSG00000172061	3	194355247	194369743	LRRC15	3:194355246-194369743	14.688	7.22182	1.76279	4.09681	4.19e-05	0.000956572	leucine rich repeat containing 15 [Source:HGNC Symbol;Acc:HGNC:20818]
ENSG00000120457	11	128891356	128921035	KCNJ5	11:128891355-128921134	14.611	7.21407	1.73666	4.15399	3.27e-05	0.000793323	potassium voltage-gated channel subfamily J member 5 [Source:HGNC Symbol;Acc:HGNC:6266]
ENSG00000185985	X	145817832	145825842	SLITRK2	X:145817831-145825842	14.5949	7.21321	1.95334	3.69275	0.000221845	0.0034616	SLIT and NTRK like family member 2 [Source:HGNC Symbol;Acc:HGNC:13449]
ENSG00000141052	17	12665890	12768949	MYOCD	17:12665889-12992007	28.1851	7.19171	1.63939	4.38681	1.15e-05	0.00034727	myocardin [Source:HGNC Symbol;Acc:HGNC:16067]
ENSG00000144730	3	57089982	57170306	IL17RD	3:57089981-57170306	14.1376	7.1666	1.75067	4.09364	4.25e-05	0.00096794	interleukin 17 receptor D [Source:HGNC Symbol;Acc:HGNC:17616]
ENSG00000137868	15	74179466	74212267	STRA6	15:74179465-74336472	14.1074	7.16393	1.80162	3.97639	7e-05	0.00142799	stimulated by retinoic acid 6 [Source:HGNC Symbol;Acc:HGNC:30650]
ENSG00000154080	18	26906481	27185317	CHST9	18:26454909-27190698	27.3037	7.14439	1.57714	4.52997	5.9e-06	0.000205484	carbohydrate sulfotransferase 9 [Source:HGNC Symbol;Acc:HGNC:19898]
ENSG00000147724	8	138130023	138496822	FAM135B	8:138130022-138496822	13.8429	7.13615	1.89349	3.76877	0.000164053	0.00279188	family with sequence similarity 135 member B [Source:HGNC Symbol;Acc:HGNC:28029]
ENSG00000198570	1	211476522	211492917	RD3	1:211476521-211492917	13.828	7.13502	1.81246	3.93666	8.26e-05	0.00162883	retinal degeneration 3 [Source:HGNC Symbol;Acc:HGNC:19689]
ENSG00000069122	6	46852512	46954943	ADGRF5	6:46852511-46954943	13.8037	7.13277	1.8925	3.76896	0.000163926	0.0027915	adhesion G protein-coupled receptor F5 [Source:HGNC Symbol;Acc:HGNC:19030]
ENSG00000186439	6	123216339	123637093	TRDN	6:123216338-123637093	13.6903	7.12055	1.82481	3.90209	9.54e-05	0.00183345	triadin [Source:HGNC Symbol;Acc:HGNC:12261]
ENSG00000243130	19	43007656	43026512	PSG11	19:42977462-43186536	13.5558	7.10591	1.78789	3.97447	7.05e-05	0.00143631	pregnancy specific beta-1-glycoprotein 11 [Source:HGNC Symbol;Acc:HGNC:9516]
ENSG00000178568	2	211375717	212538841	ERBB4	2:211375716-212538841	26.5739	7.10588	1.57432	4.51361	6.37e-06	0.000218042	erb-b2 receptor tyrosine kinase 4 [Source:HGNC Symbol;Acc:HGNC:3432]
ENSG00000196482	1	216503246	217137755	ESRRG	1:216503245-217137755	26.5029	7.10234	1.62038	4.38313	1.17e-05	0.000351156	estrogen related receptor gamma [Source:HGNC Symbol;Acc:HGNC:3474]
ENSG00000120332	1	175067858	175148066	TNN	1:175067857-175148066	13.4729	7.09688	1.77503	3.99817	6.38e-05	0.00133412	tenascin N [Source:HGNC Symbol;Acc:HGNC:22942]
ENSG00000177551	1	115836377	115843917	NHLH2	1:115836376-115843917	13.3815	7.08767	1.83447	3.86361	0.000111725	0.00208847	nescient helix-loop-helix 2 [Source:HGNC Symbol;Acc:HGNC:7818]
ENSG00000100625	14	60709528	60724348	SIX4	14:60709527-60724348	13.2116	7.06944	1.98276	3.56545	0.000363231	0.00495031	SIX homeobox 4 [Source:HGNC Symbol;Acc:HGNC:10890]
ENSG00000155511	5	153489615	153813869	GRIA1	5:153489614-153813869	13.2	7.06769	1.81331	3.89768	9.71e-05	0.00185926	glutamate ionotropic receptor AMPA type subunit 1 [Source:HGNC Symbol;Acc:HGNC:4571]
ENSG00000196581	1	4654732	4792534	AJAP1	1:4654731-4792534	25.8506	7.06611	1.63874	4.31192	1.62e-05	0.00045473	adherens junctions associated protein 1 [Source:HGNC Symbol;Acc:HGNC:30801]
ENSG00000101448	20	45540626	45547752	EPPIN	20:45534195-45547752	13.1755	7.06506	1.82883	3.86316	0.000111931	0.00209125	epididymal peptidase inhibitor [Source:HGNC Symbol;Acc:HGNC:15932]
ENSG00000074211	4	6320578	6563600	PPP2R2C	4:6320577-6563600	12.8862	7.03283	2.26587	3.10381	0.00191045	0.0167809	protein phosphatase 2 regulatory subunit Bgamma [Source:HGNC Symbol;Acc:HGNC:9306]
ENSG00000081138	18	65750252	65890341	CDH7	18:65750251-65890341	25.2405	7.03037	1.59245	4.41482	1.01e-05	0.0003153	cadherin 7 [Source:HGNC Symbol;Acc:HGNC:1766]
ENSG00000198774	12	85800697	85836570	RASSF9	12:85800696-85836570	12.5374	6.99356	1.84892	3.7825	0.000155259	0.00268593	Ras association domain family member 9 [Source:HGNC Symbol;Acc:HGNC:15739]
ENSG00000113905	3	186660216	186678240	HRG	3:186538440-186773476	12.5164	6.99121	1.83374	3.81254	0.000137546	0.00244069	histidine rich glycoprotein [Source:HGNC Symbol;Acc:HGNC:5181]
ENSG00000162456	1	46545644	46551527	KNCN	1:46538695-46616891	12.4856	6.98773	1.84599	3.78535	0.000153495	0.00266316	kinocilin [Source:HGNC Symbol;Acc:HGNC:26488]
ENSG00000183098	13	93226842	94407401	GPC6	13:93226611-94407401	12.3264	6.96943	2.00731	3.47202	0.000516566	0.00644956	glypican 6 [Source:HGNC Symbol;Acc:HGNC:4454]
ENSG00000197106	1	110150486	110202202	SLC6A17	1:110150485-110202202	12.2958	6.96534	1.81777	3.83181	0.000127202	0.00230624	solute carrier family 6 member 17 [Source:HGNC Symbol;Acc:HGNC:31399]
ENSG00000183317	1	37713880	37765133	EPHA10	1:37713879-37765133	12.2601	6.96122	1.85919	3.74422	0.000180958	0.00299095	EPH receptor A10 [Source:HGNC Symbol;Acc:HGNC:19987]
ENSG00000082497	1	210232799	210246631	SERTAD4	1:210231455-210246631	12.1865	6.95244	2.28926	3.03699	0.00238955	0.0197433	SERTA domain containing 4 [Source:HGNC Symbol;Acc:HGNC:25236]
ENSG00000182111	7	57450177	57473546	ZNF716	7:57450176-57473546	12.12	6.94499	1.91065	3.63488	0.000278107	0.00409762	zinc finger protein 716 [Source:HGNC Symbol;Acc:HGNC:32458]
ENSG00000164418	6	101398788	102070083	GRIK2	6:101398787-102070083	12.0227	6.93284	1.85992	3.7275	0.000193388	0.00313182	glutamate ionotropic receptor kainate type subunit 2 [Source:HGNC Symbol;Acc:HGNC:4580]
ENSG00000159173	1	201403768	201429866	TNNI1	1:201403767-201429866	12.0021	6.93043	1.86024	3.72556	0.000194882	0.00314762	troponin I1, slow skeletal type [Source:HGNC Symbol;Acc:HGNC:11945]
ENSG00000152254	2	168901240	168910000	G6PC2	2:168455861-168913371	11.9803	6.9282	1.94822	3.55617	0.000376294	0.00507952	glucose-6-phosphatase catalytic subunit 2 [Source:HGNC Symbol;Acc:HGNC:28906]
ENSG00000163075	2	119544432	119662251	CFAP221	2:119544431-119662251	11.9551	6.92489	1.89119	3.66166	0.000250589	0.00379526	cilia and flagella associated protein 221 [Source:HGNC Symbol;Acc:HGNC:33720]
ENSG00000154493	10	126424997	126670446	C10orf90	10:126424983-126670446	11.8586	6.91306	1.84835	3.74012	0.00018393	0.00302688	chromosome 10 open reading frame 90 [Source:HGNC Symbol;Acc:HGNC:26563]
ENSG00000109625	4	8592660	8619759	CPZ	4:8558724-8619761	11.8014	6.90652	2.00382	3.44667	0.000567539	0.00692014	carboxypeptidase Z [Source:HGNC Symbol;Acc:HGNC:2333]
ENSG00000125998	20	35285731	35292401	FAM83C	20:35285250-35292401	11.7185	6.89629	1.91086	3.609	0.00030738	0.00440131	family with sequence similarity 83 member C [Source:HGNC Symbol;Acc:HGNC:16121]
ENSG00000181092	3	186842690	186858463	ADIPOQ	3:186842689-186858463	11.664	6.88935	1.85012	3.72373	0.000196298	0.00316209	adiponectin, C1Q and collagen domain containing [Source:HGNC Symbol;Acc:HGNC:13633]
ENSG00000140937	16	64943753	65126112	CDH11	16:64943752-65126112	22.8854	6.88891	1.60463	4.29315	1.76e-05	0.000488175	cadherin 11 [Source:HGNC Symbol;Acc:HGNC:1750]
ENSG00000180287	1	242082986	242524696	PLD5	1:242082985-242524696	22.8146	6.88486	1.66802	4.12757	3.67e-05	0.000865401	phospholipase D family member 5 [Source:HGNC Symbol;Acc:HGNC:26879]
ENSG00000080293	2	119439843	119525301	SCTR	2:119439842-119525413	11.5644	6.8775	1.99924	3.44006	0.000581588	0.00703499	secretin receptor [Source:HGNC Symbol;Acc:HGNC:10608]
ENSG00000275395	19	39863323	39934626	FCGBP	19:39863322-39934626	1777.56	6.87377	0.905429	7.59172	3.16e-14	1.27e-11	Fc fragment of IgG binding protein [Source:HGNC Symbol;Acc:HGNC:13572]
ENSG00000077279	X	111293779	111412429	DCX	X:111293778-111412429	11.5341	6.87313	1.84912	3.71698	0.000201619	0.00321797	doublecortin [Source:HGNC Symbol;Acc:HGNC:2714]
ENSG00000112038	6	154010496	154246867	OPRM1	6:154010495-154356792	11.4926	6.86831	2.01668	3.40575	0.00065983	0.00775008	opioid receptor mu 1 [Source:HGNC Symbol;Acc:HGNC:8156]
ENSG00000174950	1	27379176	27383380	CD164L2	1:27379175-27383657	11.4246	6.85994	2.01066	3.41178	0.000645394	0.00762472	CD164 molecule like 2 [Source:HGNC Symbol;Acc:HGNC:32043]
ENSG00000181577	6	44000580	44005958	C6orf223	6:43995701-44077952	22.3958	6.85565	1.66119	4.12696	3.68e-05	0.000866583	chromosome 6 open reading frame 223 [Source:HGNC Symbol;Acc:HGNC:28692]
ENSG00000156920	X	136300963	136416888	ADGRG4	X:136300962-136416994	22.3327	6.85244	1.64823	4.15746	3.22e-05	0.000785559	adhesion G protein-coupled receptor G4 [Source:HGNC Symbol;Acc:HGNC:18992]
ENSG00000108381	17	3472374	3503419	ASPA	17:3439922-3557995	11.3628	6.85193	1.97428	3.4706	0.000519302	0.00647485	aspartoacylase [Source:HGNC Symbol;Acc:HGNC:756]
ENSG00000241186	3	46574555	46582463	TDGF1	3:46515422-46626543	11.3383	6.84882	2.02356	3.38454	0.000712968	0.00821286	teratocarcinoma-derived growth factor 1 [Source:HGNC Symbol;Acc:HGNC:11701]
ENSG00000108018	10	106573663	107164534	SORCS1	10:106573662-107164534	22.2319	6.84644	1.55351	4.40707	1.05e-05	0.000323837	sortilin related VPS10 domain containing receptor 1 [Source:HGNC Symbol;Acc:HGNC:16697]
ENSG00000196109	19	22179091	22196951	ZNF676	19:22179090-22196951	11.2399	6.83612	2.36633	2.88892	0.00386571	0.0274873	zinc finger protein 676 [Source:HGNC Symbol;Acc:HGNC:20429]
ENSG00000163017	2	73892314	73919865	ACTG2	2:73892313-73919865	11.2136	6.83253	1.87755	3.63906	0.000273633	0.00405217	actin, gamma 2, smooth muscle, enteric [Source:HGNC Symbol;Acc:HGNC:145]
ENSG00000167889	17	76868456	76950393	MGAT5B	17:76868455-76969530	11.1843	6.82884	1.88561	3.62156	0.000292836	0.00424135	mannosyl (alpha-1,6-)-glycoprotein beta-1,6-N-acetyl-glucosaminyltransferase, isozyme B [Source:HGNC Symbol;Acc:HGNC:24140]
ENSG00000135917	2	227685210	227718012	SLC19A3	2:227685209-227718012	11.1629	6.82564	2.0175	3.38322	0.000716407	0.00823687	solute carrier family 19 member 3 [Source:HGNC Symbol;Acc:HGNC:16266]
ENSG00000254535	4	134196333	134201748	PABPC4L	4:134196332-134201748	11.1369	6.82278	2.35525	2.89684	0.00376948	0.027019	poly(A) binding protein cytoplasmic 4 like [Source:HGNC Symbol;Acc:HGNC:31955]
ENSG00000143520	1	152348735	152360006	FLG2	1:152122533-152445456	11.1327	6.82186	1.85542	3.67671	0.000236258	0.00364019	filaggrin family member 2 [Source:HGNC Symbol;Acc:HGNC:33276]
ENSG00000160973	8	144473412	144476335	FOXH1	8:144466042-144476335	11.0503	6.81195	2.12116	3.21142	0.00132079	0.0129051	forkhead box H1 [Source:HGNC Symbol;Acc:HGNC:3814]
ENSG00000123572	X	105822543	105958610	NRK	X:105822542-105958610	11.0194	6.80698	1.85753	3.66454	0.000247788	0.00376535	Nik related kinase [Source:HGNC Symbol;Acc:HGNC:25391]
ENSG00000174562	19	50825289	50837213	KLK15	19:50825288-50851089	10.9923	6.80429	2.02133	3.36624	0.000761997	0.00863312	kallikrein related peptidase 15 [Source:HGNC Symbol;Acc:HGNC:20453]
ENSG00000260230	9	109130293	109167291	FRRS1L	9:109130292-109167291	10.9613	6.79994	1.97685	3.43979	0.000582164	0.00703962	ferric chelate reductase 1 like [Source:HGNC Symbol;Acc:HGNC:1362]
ENSG00000165588	14	56799905	56810479	OTX2	14:56799904-56810479	10.9309	6.7957	2.34586	2.89689	0.0037688	0.027019	orthodenticle homeobox 2 [Source:HGNC Symbol;Acc:HGNC:8522]
ENSG00000142661	1	24056035	24112175	MYOM3	1:24040834-24112175	10.9002	6.79118	1.87463	3.62268	0.00029157	0.00422637	myomesin 3 [Source:HGNC Symbol;Acc:HGNC:26679]
ENSG00000144908	3	126103562	126197994	ALDH1L1	3:126103561-126210169	21.2441	6.78114	1.74075	3.89553	9.8e-05	0.00187093	aldehyde dehydrogenase 1 family member L1 [Source:HGNC Symbol;Acc:HGNC:3978]
ENSG00000264424	17	10443290	10469559	MYH4	17:10383131-10623886	10.7769	6.77519	1.88437	3.59546	0.000323816	0.00456497	myosin heavy chain 4 [Source:HGNC Symbol;Acc:HGNC:7574]
ENSG00000186891	1	1203508	1206691	TNFRSF18	1:1203507-1206691	277.211	6.77343	0.972586	6.96435	3.3e-12	8.98e-10	TNF receptor superfamily member 18 [Source:HGNC Symbol;Acc:HGNC:11914]
ENSG00000168542	2	188974320	189012746	COL3A1	2:188974319-189012746	10.725	6.76837	1.93252	3.50235	0.000461179	0.00594739	collagen type III alpha 1 chain [Source:HGNC Symbol;Acc:HGNC:2201]
ENSG00000165379	14	41607570	41904549	LRFN5	14:41607434-41904549	10.7201	6.76772	1.93654	3.49475	0.000474498	0.00607617	leucine rich repeat and fibronectin type III domain containing 5 [Source:HGNC Symbol;Acc:HGNC:20360]
ENSG00000121440	3	73382433	73624940	PDZRN3	3:73382432-73627626	10.7102	6.76635	2.02479	3.34175	0.000832529	0.00921746	PDZ domain containing ring finger 3 [Source:HGNC Symbol;Acc:HGNC:17704]
ENSG00000139364	12	125186836	125662377	TMEM132B	12:125186835-125662377	38.0479	6.75043	1.47622	4.57278	4.81e-06	0.000175489	transmembrane protein 132B [Source:HGNC Symbol;Acc:HGNC:29397]
ENSG00000183117	8	2935353	4994972	CSMD1	8:2935203-4994972	10.5605	6.74611	2.37827	2.83656	0.00456018	0.0307753	CUB and Sushi multiple domains 1 [Source:HGNC Symbol;Acc:HGNC:14026]
ENSG00000111218	12	3381349	3593973	PRMT8	12:3381348-3593973	10.5598	6.74599	1.98376	3.40061	0.000672357	0.00788452	protein arginine methyltransferase 8 [Source:HGNC Symbol;Acc:HGNC:5188]
ENSG00000136696	2	113022091	113052867	IL36B	2:113022090-113052867	10.5292	6.74224	2.05733	3.27719	0.00104847	0.0108599	interleukin 36 beta [Source:HGNC Symbol;Acc:HGNC:15564]
ENSG00000077942	22	45502238	45601135	FBLN1	22:45502237-45601135	10.5348	6.74218	1.92806	3.49687	0.000470744	0.00603233	fibulin 1 [Source:HGNC Symbol;Acc:HGNC:3600]
ENSG00000145242	4	65319563	65670495	EPHA5	4:65319562-65698029	20.6215	6.73746	1.64811	4.088	4.35e-05	0.00098623	EPH receptor A5 [Source:HGNC Symbol;Acc:HGNC:3389]
ENSG00000102466	13	101710804	102402457	FGF14	13:101452592-102402457	20.5859	6.7348	1.62786	4.13721	3.52e-05	0.000838543	fibroblast growth factor 14 [Source:HGNC Symbol;Acc:HGNC:3671]
ENSG00000105357	19	50188186	50310545	MYH14	19:50188185-50310545	20.5384	6.73175	1.62451	4.14385	3.42e-05	0.000819839	myosin heavy chain 14 [Source:HGNC Symbol;Acc:HGNC:23212]
ENSG00000205649	4	70028413	70036538	HTN3	4:70028412-70036538	10.4531	6.73159	2.05489	3.27589	0.00105329	0.0109036	histatin 3 [Source:HGNC Symbol;Acc:HGNC:5284]
ENSG00000006788	17	10298084	10373130	MYH13	17:10291819-10373286	10.4061	6.72488	2.388	2.81611	0.00486086	0.0320803	myosin heavy chain 13 [Source:HGNC Symbol;Acc:HGNC:7571]
ENSG00000138435	2	174747592	174787935	CHRNA1	2:174537772-174787935	10.4006	6.72416	1.9322	3.48005	0.000501327	0.00632206	cholinergic receptor nicotinic alpha 1 subunit [Source:HGNC Symbol;Acc:HGNC:1955]
ENSG00000198633	19	52429187	52452315	ZNF534	19:52429186-52452315	10.3195	6.71327	2.15623	3.11343	0.00184928	0.0164416	zinc finger protein 534 [Source:HGNC Symbol;Acc:HGNC:26337]
ENSG00000187021	10	116590385	116609175	PNLIPRP1	10:116590384-116609175	10.2928	6.70903	2.38453	2.81357	0.00489949	0.0322375	pancreatic lipase related protein 1 [Source:HGNC Symbol;Acc:HGNC:9156]
ENSG00000256463	18	78980275	79002677	SALL3	18:78980274-79002677	10.2882	6.70829	2.03874	3.29041	0.00100042	0.0104963	spalt like transcription factor 3 [Source:HGNC Symbol;Acc:HGNC:10527]
ENSG00000109132	4	41744082	41748970	PHOX2B	4:41744081-41824119	10.2724	6.70568	1.89722	3.53448	0.000408584	0.00541463	paired like homeobox 2b [Source:HGNC Symbol;Acc:HGNC:9143]
ENSG00000044524	3	89107524	89482134	EPHA3	3:89107523-89482134	10.2256	6.69977	1.95607	3.42512	0.000614526	0.00733369	EPH receptor A3 [Source:HGNC Symbol;Acc:HGNC:3387]
ENSG00000188991	12	16188485	16277685	SLC15A5	12:16188484-16277685	10.22	6.69846	1.99504	3.35755	0.000786354	0.00884042	solute carrier family 15 member 5 [Source:HGNC Symbol;Acc:HGNC:33455]
ENSG00000178279	16	11267748	11269533	TNP2	16:11249618-11351842	10.2011	6.69638	1.97106	3.39734	0.000680438	0.00796904	transition protein 2 [Source:HGNC Symbol;Acc:HGNC:11952]
ENSG00000101134	20	54475597	54651171	DOK5	20:54475596-54651171	10.2002	6.69588	2.38693	2.80523	0.00502801	0.0327801	docking protein 5 [Source:HGNC Symbol;Acc:HGNC:16173]
ENSG00000137699	11	120111275	120185529	TRIM29	11:120111274-120185529	20.0354	6.69582	1.60832	4.16324	3.14e-05	0.000769533	tripartite motif containing 29 [Source:HGNC Symbol;Acc:HGNC:17274]
ENSG00000180828	8	64580367	64583628	BHLHE22	8:64574305-64583628	10.1946	6.695	1.91432	3.49732	0.000469952	0.00602643	basic helix-loop-helix family member e22 [Source:HGNC Symbol;Acc:HGNC:11963]
ENSG00000185739	16	4189374	4242080	SRL	16:4189373-4242080	10.1795	6.69301	2.38341	2.80817	0.00498244	0.0326171	sarcalumenin [Source:HGNC Symbol;Acc:HGNC:11295]
ENSG00000153820	2	227979950	228181645	SPHKAP	2:227979949-228181645	10.1642	6.69078	1.95297	3.42596	0.000612638	0.00732315	SPHK1 interactor, AKAP domain containing [Source:HGNC Symbol;Acc:HGNC:30619]
ENSG00000176204	2	76747719	77593319	LRRTM4	2:76747718-77593319	10.1124	6.68359	1.94164	3.44224	0.000576909	0.00700187	leucine rich repeat transmembrane neuronal 4 [Source:HGNC Symbol;Acc:HGNC:19411]
ENSG00000197616	14	23381990	23408277	MYH6	14:23381989-23408277	10.0562	6.67564	2.43005	2.74712	0.00601209	0.0371313	myosin heavy chain 6 [Source:HGNC Symbol;Acc:HGNC:7576]
ENSG00000188783	1	203475828	203491352	PRELP	1:203475827-203491352	10.0559	6.67519	1.91804	3.48022	0.000500996	0.00632206	proline and arginine rich end leucine rich repeat protein [Source:HGNC Symbol;Acc:HGNC:9357]
ENSG00000136378	15	78759203	78811431	ADAMTS7	15:78759202-78905904	19.7043	6.67022	1.74192	3.82924	0.000128538	0.00232299	ADAM metallopeptidase with thrombospondin type 1 motif 7 [Source:HGNC Symbol;Acc:HGNC:223]
ENSG00000124749	6	56056590	56394094	COL21A1	6:56056589-56394094	19.5973	6.66248	1.6148	4.12589	3.69e-05	0.000869514	collagen type XXI alpha 1 chain [Source:HGNC Symbol;Acc:HGNC:17025]
ENSG00000144191	2	98346155	98398601	CNGA3	2:98331388-98398601	9.93834	6.65854	2.05712	3.23683	0.00120867	0.0120569	cyclic nucleotide gated channel alpha 3 [Source:HGNC Symbol;Acc:HGNC:2150]
ENSG00000144406	2	209771993	209999300	UNC80	2:209771992-209999300	36.5168	6.65828	1.42859	4.66075	3.15e-06	0.00012685	unc-80 homolog, NALCN channel complex subunit [Source:HGNC Symbol;Acc:HGNC:26582]
ENSG00000154415	7	113876777	114075920	PPP1R3A	7:113876776-114075920	9.86005	6.6474	2.04253	3.25449	0.00113597	0.0115301	protein phosphatase 1 regulatory subunit 3A [Source:HGNC Symbol;Acc:HGNC:9291]
ENSG00000156413	19	5830610	5839731	FUT6	19:5830609-5839731	9.79838	6.63849	2.08918	3.17755	0.00148523	0.0140364	fucosyltransferase 6 [Source:HGNC Symbol;Acc:HGNC:4017]
ENSG00000138650	4	133149315	133208606	PCDH10	4:133149314-133208606	9.76689	6.63255	2.06249	3.21579	0.00130087	0.0127729	protocadherin 10 [Source:HGNC Symbol;Acc:HGNC:13404]
ENSG00000134343	11	26309599	26663288	ANO3	11:26309598-26663288	9.7118	6.62505	2.06127	3.21407	0.00130868	0.0128266	anoctamin 3 [Source:HGNC Symbol;Acc:HGNC:14004]
ENSG00000203963	1	67092165	67231853	C1orf141	1:67092164-67259979	9.69554	6.62219	1.91792	3.45279	0.000554818	0.006806	chromosome 1 open reading frame 141 [Source:HGNC Symbol;Acc:HGNC:32044]
ENSG00000106852	9	122202577	122229626	LHX6	9:122202576-122229626	9.68511	6.62165	2.06692	3.20363	0.00135706	0.0131593	LIM homeobox 6 [Source:HGNC Symbol;Acc:HGNC:21735]
ENSG00000130477	19	17601328	17688365	UNC13A	19:17601327-17688365	19.0659	6.62147	1.59386	4.15436	3.26e-05	0.000792572	unc-13 homolog A [Source:HGNC Symbol;Acc:HGNC:23150]
ENSG00000091128	7	108023548	108130356	LAMB4	7:108023547-108130356	9.65511	6.61686	1.9852	3.3331	0.00085884	0.00938906	laminin subunit beta 4 [Source:HGNC Symbol;Acc:HGNC:6491]
ENSG00000168490	8	22219704	22232341	PHYHIP	8:22219703-22232341	9.6335	6.61367	2.02745	3.26206	0.00110605	0.0112895	phytanoyl-CoA 2-hydroxylase interacting protein [Source:HGNC Symbol;Acc:HGNC:16865]
ENSG00000165323	11	92352096	92896470	FAT3	11:92352095-92896470	35.414	6.6103	1.33128	4.96538	6.86e-07	3.74e-05	FAT atypical cadherin 3 [Source:HGNC Symbol;Acc:HGNC:23112]
ENSG00000156466	8	96142330	96160792	GDF6	8:96142329-96160792	9.59853	6.60801	2.06746	3.19619	0.00139256	0.0134143	growth differentiation factor 6 [Source:HGNC Symbol;Acc:HGNC:4221]
ENSG00000174576	11	66421004	66426707	NPAS4	11:66421003-66426825	9.59344	6.60772	2.09114	3.15987	0.00157842	0.0146151	neuronal PAS domain protein 4 [Source:HGNC Symbol;Acc:HGNC:18983]
ENSG00000173769	3	44241886	44332098	TOPAZ1	3:44241885-44332098	9.59368	6.60735	1.95173	3.38539	0.000710767	0.00819011	testis and ovary specific PAZ domain containing 1 [Source:HGNC Symbol;Acc:HGNC:24746]
ENSG00000178401	12	49346917	49357546	DNAJC22	12:49346916-49357546	18.865	6.60679	1.73029	3.81833	0.00013436	0.00239615	DnaJ heat shock protein family (Hsp40) member C22 [Source:HGNC Symbol;Acc:HGNC:25802]
ENSG00000084453	12	21264600	21419594	SLCO1A2	12:21264599-21419594	18.7482	6.59905	1.65032	3.99866	6.37e-05	0.00133256	solute carrier organic anion transporter family member 1A2 [Source:HGNC Symbol;Acc:HGNC:10956]
ENSG00000233198	9	137227271	137229638	RNF224	9:137227270-137229638	9.52165	6.59615	2.02485	3.2576	0.00112357	0.0114332	ring finger protein 224 [Source:HGNC Symbol;Acc:HGNC:41912]
ENSG00000187172	21	10413477	10516431	BAGE2	21:10413476-10606140	9.50557	6.59435	1.99373	3.30755	0.000941162	0.0100246	BAGE family member 2 [Source:HGNC Symbol;Acc:HGNC:15723]
ENSG00000172482	2	240868479	240880502	AGXT	2:240868478-240880502	9.49968	6.59344	2.03011	3.24783	0.00116289	0.0117092	alanine-glyoxylate aminotransferase [Source:HGNC Symbol;Acc:HGNC:341]
ENSG00000234754	1	221330080	221336296	C1orf140	1:221330079-221336296	9.49575	6.59282	2.07544	3.17659	0.00149019	0.014072	uncharacterized LOC400804 [Source:NCBI gene;Acc:400804]
ENSG00000011677	X	152166234	152451358	GABRA3	X:152138882-152451358	9.45857	6.58732	2.04337	3.22375	0.00126523	0.0124779	gamma-aminobutyric acid type A receptor alpha3 subunit [Source:HGNC Symbol;Acc:HGNC:4077]
ENSG00000183747	16	20451461	20487667	ACSM2A	16:20451460-20489659	18.5556	6.58256	1.67884	3.9209	8.82e-05	0.00172049	acyl-CoA synthetase medium chain family member 2A [Source:HGNC Symbol;Acc:HGNC:32017]
ENSG00000111262	12	4909905	4931361	KCNA1	12:4909904-4931361	9.42856	6.58237	1.9528	3.37073	0.000749694	0.00852463	potassium voltage-gated channel subfamily A member 1 [Source:HGNC Symbol;Acc:HGNC:6218]
ENSG00000124157	20	45221300	45224458	SEMG2	20:45221299-45224458	9.39335	6.57708	1.9956	3.2958	0.000981426	0.0103447	semenogelin II [Source:HGNC Symbol;Acc:HGNC:10743]
ENSG00000206026	18	75409476	75427703	SMIM21	18:75407011-75427703	9.38745	6.57621	1.97785	3.32493	0.000884398	0.00959654	small integral membrane protein 21 [Source:HGNC Symbol;Acc:HGNC:27598]
ENSG00000105392	19	47819779	47843330	CRX	19:47819778-47843330	18.4239	6.57389	1.72377	3.81368	0.000136915	0.00243338	cone-rod homeobox [Source:HGNC Symbol;Acc:HGNC:2383]
ENSG00000172752	3	130345516	130484844	COL6A5	3:130345515-130484844	9.34069	6.5686	1.99019	3.30049	0.000965171	0.0102085	collagen type VI alpha 5 chain [Source:HGNC Symbol;Acc:HGNC:26674]
ENSG00000110484	11	62270155	62273156	SCGB2A2	11:62270154-62273156	9.30456	6.56316	1.96774	3.33537	0.000851857	0.0093576	secretoglobin family 2A member 2 [Source:HGNC Symbol;Acc:HGNC:7050]
ENSG00000133083	13	35768652	36131306	DCLK1	13:35768651-36131306	18.2592	6.56068	1.62928	4.02674	5.66e-05	0.00121688	doublecortin like kinase 1 [Source:HGNC Symbol;Acc:HGNC:2700]
ENSG00000145863	5	161547063	161702593	GABRA6	5:161288183-161702593	9.24246	6.55257	2.03009	3.22772	0.0012478	0.0123728	gamma-aminobutyric acid type A receptor alpha6 subunit [Source:HGNC Symbol;Acc:HGNC:4080]
ENSG00000169851	4	30720415	31146805	PCDH7	4:30720414-31146915	18.1405	6.5508	1.64355	3.98575	6.73e-05	0.00138811	protocadherin 7 [Source:HGNC Symbol;Acc:HGNC:8659]
ENSG00000175311	16	21233665	21253845	ANKS4B	16:21233664-21339037	9.20791	6.54788	1.94723	3.36267	0.000771928	0.00871316	ankyrin repeat and sterile alpha motif domain containing 4B [Source:HGNC Symbol;Acc:HGNC:26795]
ENSG00000176771	2	132671799	133568463	NCKAP5	2:132671798-133568463	17.9845	6.5372	1.82232	3.5873	0.000334124	0.00467449	NCK associated protein 5 [Source:HGNC Symbol;Acc:HGNC:29847]
ENSG00000115593	2	88067780	88113387	SMYD1	2:88067779-88113387	9.11943	6.53443	2.44824	2.66903	0.00760695	0.0435793	SET and MYND domain containing 1 [Source:HGNC Symbol;Acc:HGNC:20986]
ENSG00000109101	17	28506243	28538896	FOXN1	17:28455751-28645454	9.11459	6.53405	2.07139	3.15443	0.00160814	0.0148478	forkhead box N1 [Source:HGNC Symbol;Acc:HGNC:12765]
ENSG00000102313	X	54748899	54798240	ITIH6	X:54748898-54798240	9.09992	6.53169	2.13521	3.05905	0.00222042	0.0187786	inter-alpha-trypsin inhibitor heavy chain family member 6 [Source:HGNC Symbol;Acc:HGNC:28907]
ENSG00000125848	20	14322988	14337616	FLRT3	20:13849246-16053206	9.04764	6.52259	1.95867	3.33011	0.000868124	0.00945936	fibronectin leucine rich transmembrane protein 3 [Source:HGNC Symbol;Acc:HGNC:3762]
ENSG00000081800	7	123113531	123199986	SLC13A1	7:123113530-123199986	8.96045	6.50891	2.09517	3.10662	0.0018924	0.0166785	solute carrier family 13 member 1 [Source:HGNC Symbol;Acc:HGNC:10916]
ENSG00000148053	9	84668551	85027070	NTRK2	9:84668550-85027070	49.1849	6.50768	1.23056	5.28838	1.23e-07	9.13e-06	neurotrophic receptor tyrosine kinase 2 [Source:HGNC Symbol;Acc:HGNC:8032]
ENSG00000185559	14	100725705	100738224	DLK1	14:100725704-100738224	8.91971	6.50194	1.96355	3.31131	0.000928589	0.0099371	delta like non-canonical Notch ligand 1 [Source:HGNC Symbol;Acc:HGNC:2907]
ENSG00000167580	12	49950741	49958881	AQP2	12:49950740-49965681	8.89394	6.49848	2.02593	3.20765	0.00133822	0.0130146	aquaporin 2 [Source:HGNC Symbol;Acc:HGNC:634]
ENSG00000134160	15	31001061	31161273	TRPM1	15:31001060-31161345	17.4038	6.49083	1.74584	3.71788	0.000200903	0.00321215	transient receptor potential cation channel subfamily M member 1 [Source:HGNC Symbol;Acc:HGNC:7146]
ENSG00000168481	8	22146825	22157084	LGI3	8:22146773-22164479	8.83712	6.48935	2.12431	3.05481	0.00225203	0.0189462	leucine rich repeat LGI family member 3 [Source:HGNC Symbol;Acc:HGNC:18711]
ENSG00000173702	3	124905442	124953819	MUC13	3:124905441-124953819	8.79638	6.48234	2.04773	3.16563	0.00154749	0.0144082	mucin 13, cell surface associated [Source:HGNC Symbol;Acc:HGNC:7511]
ENSG00000170537	16	18983934	19063942	TMC7	16:18983933-19083061	8.78066	6.47987	2.01259	3.21967	0.00128338	0.0126261	transmembrane channel like 7 [Source:HGNC Symbol;Acc:HGNC:23000]
ENSG00000086991	11	89324356	89498187	NOX4	11:89324355-89498187	8.77477	6.47891	2.02772	3.19517	0.0013975	0.0134351	NADPH oxidase 4 [Source:HGNC Symbol;Acc:HGNC:7891]
ENSG00000168621	5	37812677	37839686	GDNF	5:37811588-37966964	8.76554	6.47734	2.11482	3.06283	0.00219255	0.0186349	glial cell derived neurotrophic factor [Source:HGNC Symbol;Acc:HGNC:4232]
ENSG00000102452	13	101053776	101416492	NALCN	13:100708324-101416492	8.76428	6.4766	2.02333	3.20096	0.00136969	0.0132465	sodium leak channel, non-selective [Source:HGNC Symbol;Acc:HGNC:19082]
ENSG00000154678	7	31751179	32299329	PDE1C	7:31751178-32299329	31.6758	6.47623	1.43303	4.51925	6.21e-06	0.000213223	phosphodiesterase 1C [Source:HGNC Symbol;Acc:HGNC:8776]
ENSG00000120875	8	29333064	29350668	DUSP4	8:29332999-29350668	250.775	6.46492	0.839399	7.70185	1.34e-14	5.89e-12	dual specificity phosphatase 4 [Source:HGNC Symbol;Acc:HGNC:3070]
ENSG00000060718	1	102876467	103108496	COL11A1	1:102876466-103108496	8.68273	6.46395	2.13533	3.02714	0.00246877	0.0202238	collagen type XI alpha 1 chain [Source:HGNC Symbol;Acc:HGNC:2186]
ENSG00000183644	11	111514785	111537031	C11orf88	11:111514042-111537031	8.67178	6.46169	2.02361	3.19315	0.00140728	0.0134985	chromosome 11 open reading frame 88 [Source:HGNC Symbol;Acc:HGNC:25061]
ENSG00000113805	3	74262568	74521140	CNTN3	3:74262567-74521140	8.6615	6.46002	2.02565	3.18911	0.00142711	0.0136355	contactin 3 [Source:HGNC Symbol;Acc:HGNC:2173]
ENSG00000204442	13	107163510	107866735	FAM155A	13:107163509-107866735	16.925	6.44972	1.73278	3.72218	0.000197513	0.00317746	family with sequence similarity 155 member A [Source:HGNC Symbol;Acc:HGNC:33877]
ENSG00000038295	4	165873258	166103895	TLL1	4:165873257-166103895	8.58345	6.44664	2.07092	3.11294	0.00185235	0.0164601	tolloid like 1 [Source:HGNC Symbol;Acc:HGNC:11843]
ENSG00000261210	16	19285739	19322145	CLEC19A	16:19285738-19322145	8.57339	6.44559	2.08762	3.08753	0.00201828	0.0175212	C-type lectin domain containing 19A [Source:HGNC Symbol;Acc:HGNC:34522]
ENSG00000164113	4	122378966	122429802	ADAD1	4:122378965-122429802	8.56983	6.44443	2.00145	3.21987	0.00128249	0.0126207	adenosine deaminase domain containing 1 [Source:HGNC Symbol;Acc:HGNC:30713]
ENSG00000161850	12	52393931	52406355	KRT82	12:52377811-52406355	8.50817	6.43424	2.06157	3.12104	0.00180213	0.0161285	keratin 82 [Source:HGNC Symbol;Acc:HGNC:6459]
ENSG00000165084	8	68330722	68819022	C8orf34	8:68303467-68819022	16.6837	6.4287	1.7067	3.76674	0.00016539	0.00280642	chromosome 8 open reading frame 34 [Source:HGNC Symbol;Acc:HGNC:30905]
ENSG00000164076	3	49857988	49870222	CAMKV	3:49857987-49870222	8.46601	6.42728	2.04964	3.13581	0.0017138	0.0155517	CaM kinase like vesicle associated [Source:HGNC Symbol;Acc:HGNC:28788]
ENSG00000165471	10	52765380	52771700	MBL2	10:52765379-52771700	8.43079	6.4214	2.07343	3.097	0.00195491	0.0171116	mannose binding lectin 2 [Source:HGNC Symbol;Acc:HGNC:6922]
ENSG00000161609	19	49388218	49417994	CCDC155	19:49388217-49417994	8.37919	6.41216	2.02129	3.1723	0.00151235	0.0142111	coiled-coil domain containing 155 [Source:HGNC Symbol;Acc:HGNC:26520]
ENSG00000145832	5	135834649	135888637	SLC25A48	5:135834648-135888637	8.35771	6.40847	2.1305	3.00796	0.00263007	0.0211414	solute carrier family 25 member 48 [Source:HGNC Symbol;Acc:HGNC:30451]
ENSG00000075388	11	69771016	69775403	FGF4	11:69770970-69775403	8.34685	6.40668	2.0823	3.07674	0.00209279	0.0179673	fibroblast growth factor 4 [Source:HGNC Symbol;Acc:HGNC:3682]
ENSG00000158553	6	27285903	27312170	POM121L2	6:27285902-27312170	8.29568	6.39838	2.26519	2.82466	0.00473315	0.0315046	POM121 transmembrane nucleoporin like 2 [Source:HGNC Symbol;Acc:HGNC:13973]
ENSG00000149295	11	113409615	113475691	DRD2	11:113405320-113475691	8.29131	6.39664	2.13744	2.99266	0.00276557	0.0218881	dopamine receptor D2 [Source:HGNC Symbol;Acc:HGNC:3023]
ENSG00000019549	8	48917690	48921740	SNAI2	8:48917689-48921740	8.28125	6.39552	2.14251	2.98506	0.00283525	0.0222608	snail family transcriptional repressor 2 [Source:HGNC Symbol;Acc:HGNC:11094]
ENSG00000166569	18	59275156	59318649	CPLX4	18:59275155-59318649	8.20425	6.38183	2.04096	3.12688	0.00176671	0.0158816	complexin 4 [Source:HGNC Symbol;Acc:HGNC:24330]
ENSG00000101938	X	110673856	110795819	CHRDL1	X:110673855-110795819	8.18369	6.3783	2.0526	3.10743	0.0018872	0.0166448	chordin like 1 [Source:HGNC Symbol;Acc:HGNC:29861]
ENSG00000155052	2	124025287	124915287	CNTNAP5	2:124025286-124915287	8.1778	6.37728	2.06412	3.08959	0.00200431	0.0174207	contactin associated protein like 5 [Source:HGNC Symbol;Acc:HGNC:18748]
ENSG00000175745	5	93583337	93594615	NR2F1	5:93409358-93594615	8.16798	6.37552	2.14123	2.97751	0.00290599	0.0226406	nuclear receptor subfamily 2 group F member 1 [Source:HGNC Symbol;Acc:HGNC:7975]
ENSG00000088756	18	6729718	6915716	ARHGAP28	18:6727052-6915716	16.0664	6.37409	1.72406	3.69714	0.000218045	0.00341439	Rho GTPase activating protein 28 [Source:HGNC Symbol;Acc:HGNC:25509]
ENSG00000125398	17	72121020	72126420	SOX9	17:72021850-72237203	8.12203	6.36761	2.11388	3.01229	0.00259285	0.0209624	SRY-box 9 [Source:HGNC Symbol;Acc:HGNC:11204]
ENSG00000084628	1	31179745	31239554	NKAIN1	1:31179744-31239554	8.11614	6.3666	2.10448	3.02526	0.00248421	0.0203091	sodium/potassium transporting ATPase interacting 1 [Source:HGNC Symbol;Acc:HGNC:25743]
ENSG00000164197	5	64165844	64372869	RNF180	5:64165843-64372869	8.10632	6.36483	2.16223	2.94364	0.00324374	0.0243565	ring finger protein 180 [Source:HGNC Symbol;Acc:HGNC:27752]
ENSG00000144063	2	110083870	110116566	MALL	2:110083869-110116566	8.1054	6.36461	2.20481	2.88669	0.00389312	0.0275961	mal, T-cell differentiation protein like [Source:HGNC Symbol;Acc:HGNC:6818]
ENSG00000162409	1	56645322	56715335	PRKAA2	1:56645321-56715335	15.9424	6.36277	1.69762	3.74805	0.000178213	0.00295967	protein kinase AMP-activated catalytic subunit alpha 2 [Source:HGNC Symbol;Acc:HGNC:9377]
ENSG00000169894	7	100949555	100968346	MUC3A	7:100949554-100968346	88.2719	6.36148	0.99801	6.37416	1.84e-10	3.24e-08	mucin 3A, cell surface associated [Source:HGNC Symbol;Acc:HGNC:7513]
ENSG00000166509	16	78022515	78066761	CLEC3A	16:78014682-78066761	8.07503	6.35939	2.15772	2.94728	0.00320586	0.0241782	C-type lectin domain family 3 member A [Source:HGNC Symbol;Acc:HGNC:2052]
ENSG00000121075	17	61452404	61485110	TBX4	17:61452403-61485110	8.07503	6.35939	2.15772	2.94728	0.00320586	0.0241782	T-box 4 [Source:HGNC Symbol;Acc:HGNC:11603]
ENSG00000016402	6	136999971	137045180	IL20RA	6:136999889-137045180	15.902	6.35936	1.77325	3.58628	0.000335426	0.00468696	interleukin 20 receptor subunit alpha [Source:HGNC Symbol;Acc:HGNC:6003]
ENSG00000261873	17	55448433	55511444	RP11-515E23.1	17:55448432-55511444	8.06453	6.357	2.06132	3.08394	0.00204277	0.0176892	small integral membrane protein 36 [Source:HGNC Symbol;Acc:HGNC:53654]
ENSG00000212766	15	69072926	69095820	EWSAT1	15:69072925-69099987	8.05864	6.35595	2.09809	3.0294	0.00245044	0.0201188	Ewing sarcoma associated transcript 1 [Source:HGNC Symbol;Acc:HGNC:26596]
ENSG00000204694	6	29425504	29457071	OR11A1	6:29355229-29457071	8.05471	6.35523	2.14418	2.96394	0.00303729	0.0232991	olfactory receptor family 11 subfamily A member 1 [Source:HGNC Symbol;Acc:HGNC:8176]
ENSG00000156234	4	77511753	77611834	CXCL13	4:77511752-77611834	87.0993	6.34943	1.11481	5.69554	1.23e-08	1.31e-06	C-X-C motif chemokine ligand 13 [Source:HGNC Symbol;Acc:HGNC:10639]
ENSG00000171495	5	40998017	41071342	MROH2B	5:40998016-41071342	8.01397	6.34745	2.02828	3.12947	0.00175123	0.0157814	maestro heat like repeat family member 2B [Source:HGNC Symbol;Acc:HGNC:26857]
ENSG00000120251	4	157204182	157366075	GRIA2	4:157204181-157366075	8.00219	6.34539	2.03153	3.12346	0.00178737	0.0160387	glutamate ionotropic receptor AMPA type subunit 2 [Source:HGNC Symbol;Acc:HGNC:4572]
ENSG00000090402	3	164978898	165078495	SI	3:164978897-165078495	7.95586	6.33786	2.13873	2.96337	0.0030429	0.0233156	sucrase-isomaltase [Source:HGNC Symbol;Acc:HGNC:10856]
ENSG00000173918	17	79022814	79049788	C1QTNF1	17:79019208-79049788	15.683	6.33717	1.80845	3.5042	0.00045798	0.00591869	C1q and TNF related 1 [Source:HGNC Symbol;Acc:HGNC:14324]
ENSG00000170848	19	42902079	42919563	PSG6	19:42902078-42937178	15.6451	6.33524	1.8403	3.4425	0.000576367	0.00700187	pregnancy specific beta-1-glycoprotein 6 [Source:HGNC Symbol;Acc:HGNC:9523]
ENSG00000186081	12	52514575	52520687	KRT5	12:52514574-52520687	7.92586	6.33193	2.0649	3.06646	0.00216613	0.0184491	keratin 5 [Source:HGNC Symbol;Acc:HGNC:6442]
ENSG00000006071	11	17392885	17476845	ABCC8	11:17392884-17476845	7.91997	6.33089	2.0555	3.07998	0.00207018	0.0178341	ATP binding cassette subfamily C member 8 [Source:HGNC Symbol;Acc:HGNC:59]
ENSG00000089225	12	114353931	114408442	TBX5	12:114353930-114412831	7.90622	6.32843	2.09334	3.02312	0.00250183	0.0204288	T-box 5 [Source:HGNC Symbol;Acc:HGNC:11604]
ENSG00000196932	10	61406643	61453450	TMEM26	10:61406642-61481956	15.5854	6.32808	1.73301	3.65149	0.000260724	0.0039107	transmembrane protein 26 [Source:HGNC Symbol;Acc:HGNC:28550]
ENSG00000089101	20	20052514	20360702	CFAP61	20:20017115-20360702	15.5705	6.32642	1.69425	3.73405	0.000188422	0.00307599	cilia and flagella associated protein 61 [Source:HGNC Symbol;Acc:HGNC:15872]
ENSG00000203985	1	54007299	54018186	LDLRAD1	1:54007298-54018186	7.86972	6.32237	2.25092	2.8088	0.00497272	0.0325849	low density lipoprotein receptor class A domain containing 1 [Source:HGNC Symbol;Acc:HGNC:32069]
ENSG00000167755	19	50958631	50969673	KLK6	19:50943302-51012129	7.84849	6.31812	2.10255	3.00498	0.00265602	0.0212673	kallikrein related peptidase 6 [Source:HGNC Symbol;Acc:HGNC:6367]
ENSG00000151834	4	46248427	46475230	GABRA2	4:46248426-46475230	15.4321	6.31297	1.6789	3.76019	0.000169787	0.00285282	gamma-aminobutyric acid type A receptor alpha2 subunit [Source:HGNC Symbol;Acc:HGNC:4076]
ENSG00000204540	6	31114750	31140092	PSORS1C1	6:31114749-31140092	15.3755	6.30808	1.72943	3.6475	0.000264805	0.00395635	psoriasis susceptibility 1 candidate 1 [Source:HGNC Symbol;Acc:HGNC:17202]
ENSG00000273540	15	86079973	87029052	AGBL1	15:86078808-87029052	28.0407	6.29823	1.43557	4.38728	1.15e-05	0.00034709	ATP/GTP binding protein like 1 [Source:HGNC Symbol;Acc:HGNC:26504]
ENSG00000135454	12	57623410	57633355	B4GALNT1	12:57610179-57633524	15.2616	6.29724	2.11959	2.97098	0.00296856	0.0229274	beta-1,4-N-acetyl-galactosaminyltransferase 1 [Source:HGNC Symbol;Acc:HGNC:4117]
ENSG00000123243	10	7559270	7666998	ITIH5	10:7559269-7666998	28.0512	6.29471	1.50423	4.18468	2.86e-05	0.000713816	inter-alpha-trypsin inhibitor heavy chain family member 5 [Source:HGNC Symbol;Acc:HGNC:21449]
ENSG00000013293	3	170459584	170586074	SLC7A14	3:170418864-170860380	15.181	6.29105	1.72648	3.64386	0.000268574	0.00400119	solute carrier family 7 member 14 [Source:HGNC Symbol;Acc:HGNC:29326]
ENSG00000112246	6	100385015	100464929	SIM1	6:100385014-100464929	15.1607	6.28949	1.74023	3.61416	0.000301319	0.00433496	single-minded family bHLH transcription factor 1 [Source:HGNC Symbol;Acc:HGNC:10882]
ENSG00000198842	1	167094045	167129165	DUSP27	1:167052550-167166479	7.68361	6.28687	2.08305	3.01811	0.00254354	0.0206691	dual specificity phosphatase 27, atypical [Source:HGNC Symbol;Acc:HGNC:25034]
ENSG00000164093	4	110617423	110642123	PITX2	4:110617422-110642123	7.68361	6.28687	2.08305	3.01811	0.00254354	0.0206691	paired like homeodomain 2 [Source:HGNC Symbol;Acc:HGNC:9005]
ENSG00000137573	8	69466624	69660915	SULF1	8:69466623-69660915	15.1255	6.28656	1.73271	3.62816	0.000285444	0.00417112	sulfatase 1 [Source:HGNC Symbol;Acc:HGNC:20391]
ENSG00000151617	4	147480917	147544954	EDNRA	4:147480916-147545018	15.1477	6.28635	1.80734	3.47824	0.000504718	0.00634726	endothelin receptor type A [Source:HGNC Symbol;Acc:HGNC:3179]
ENSG00000167780	12	53103518	53124538	SOAT2	12:53103517-53124652	7.66766	6.28461	2.15397	2.91769	0.00352634	0.0258384	sterol O-acyltransferase 2 [Source:HGNC Symbol;Acc:HGNC:11178]
ENSG00000261949	19	49423749	49428818	GFY	19:49423748-49428818	7.65716	6.28201	2.1227	2.95945	0.00308192	0.0234651	golgi associated olfactory signaling regulator [Source:HGNC Symbol;Acc:HGNC:44663]
ENSG00000224960	X	27460211	27463341	PPP4R3CP	X:27460210-27463341	7.6471	6.28082	2.1703	2.89399	0.00380383	0.0271745	protein phosphatase 4 regulatory subunit 3C [Source:HGNC Symbol;Acc:HGNC:33146]
ENSG00000187773	18	74434099	74457944	FAM69C	18:74434098-74457944	7.64317	6.28005	2.20231	2.85157	0.00435035	0.0298004	family with sequence similarity 69 member C [Source:HGNC Symbol;Acc:HGNC:31729]
ENSG00000106536	7	38977998	39493095	POU6F2	7:38977997-39493095	15.0617	6.27766	1.684	3.72781	0.000193148	0.00313039	POU class 6 homeobox 2 [Source:HGNC Symbol;Acc:HGNC:21694]
ENSG00000120907	8	26748150	26867273	ADRA1A	8:26748149-26867273	15.0113	6.27431	1.69132	3.7097	0.000207503	0.00329171	adrenoceptor alpha 1A [Source:HGNC Symbol;Acc:HGNC:277]
ENSG00000189182	12	52689626	52703463	KRT77	12:52689625-52703463	7.60599	6.27316	2.22074	2.82481	0.00473085	0.0315046	keratin 77 [Source:HGNC Symbol;Acc:HGNC:20411]
ENSG00000162493	1	13583465	13617957	PDPN	1:13583464-13617957	7.59194	6.26924	2.05981	3.04361	0.00233761	0.0194197	podoplanin [Source:HGNC Symbol;Acc:HGNC:29602]
ENSG00000204655	6	29656981	29672372	MOG	6:29656980-29672372	7.57101	6.26606	2.17898	2.87568	0.00403159	0.0282591	myelin oligodendrocyte glycoprotein [Source:HGNC Symbol;Acc:HGNC:7197]
ENSG00000101180	20	62214970	62220267	HRH3	20:62214969-62220267	7.56654	6.26452	2.17899	2.87496	0.00404073	0.0283123	histamine receptor H3 [Source:HGNC Symbol;Acc:HGNC:5184]
ENSG00000159166	1	201373244	201399915	LAD1	1:201359007-201401190	14.8869	6.26312	1.78338	3.51194	0.000444845	0.00579204	ladinin 1 [Source:HGNC Symbol;Acc:HGNC:6472]
ENSG00000189184	4	137518918	137532494	PCDH18	4:137518917-137532494	7.55567	6.26253	2.07255	3.02165	0.00251403	0.0204992	protocadherin 18 [Source:HGNC Symbol;Acc:HGNC:14268]
ENSG00000138813	4	99511004	99542303	C4orf17	4:99511003-99542303	7.53996	6.25959	2.18337	2.86694	0.00414459	0.0287911	chromosome 4 open reading frame 17 [Source:HGNC Symbol;Acc:HGNC:25274]
ENSG00000153303	6	168055745	168081557	FRMD1	6:168055744-168081557	7.53383	6.25916	2.15538	2.90397	0.00368466	0.0265887	FERM domain containing 1 [Source:HGNC Symbol;Acc:HGNC:21240]
ENSG00000205863	13	23891099	23902655	C1QTNF9B	13:23730188-23902706	7.51456	6.25487	2.07524	3.01405	0.00257786	0.0208597	C1q and TNF related 9B [Source:HGNC Symbol;Acc:HGNC:34072]
ENSG00000280719	10	35778302	35800920	PCAT5	10:35778301-35800920	7.4783	6.24803	2.18002	2.86604	0.00415638	0.0288291	prostate cancer associated transcript 5 (non-protein coding) [Source:HGNC Symbol;Acc:HGNC:48665]
ENSG00000180592	10	21513478	21526368	SKIDA1	10:21513477-21750882	14.6611	6.24089	1.84079	3.39033	0.000698077	0.00809503	SKI/DACH domain containing 1 [Source:HGNC Symbol;Acc:HGNC:32697]
ENSG00000197768	9	137251261	137253483	STPG3	9:137250218-137253497	7.41262	6.23489	2.10335	2.96426	0.0030341	0.0232808	sperm-tail PG-rich repeat containing 3 [Source:HGNC Symbol;Acc:HGNC:37285]
ENSG00000075043	20	63400210	63472677	KCNQ2	20:63400209-63472677	14.6128	6.23417	1.90357	3.27499	0.00105664	0.0109259	potassium voltage-gated channel subfamily Q member 2 [Source:HGNC Symbol;Acc:HGNC:6296]
ENSG00000205363	15	73735431	73752747	C15orf59	15:73735430-73770613	14.5797	6.23285	2.1587	2.88732	0.00388539	0.0275682	chromosome 15 open reading frame 59 [Source:HGNC Symbol;Acc:HGNC:33753]
ENSG00000274286	2	96112875	96116245	ADRA2B	2:96112874-96116245	7.39608	6.23246	2.19763	2.83599	0.0045684	0.0308023	adrenoceptor alpha 2B [Source:HGNC Symbol;Acc:HGNC:282]
ENSG00000170423	12	52837804	52849092	KRT78	12:52837803-52849092	7.39123	6.23156	2.17002	2.87165	0.0040833	0.0284956	keratin 78 [Source:HGNC Symbol;Acc:HGNC:28926]
ENSG00000134874	13	95578202	95644703	DZIP1	13:95433603-95644703	14.5628	6.23079	1.7402	3.58049	0.000342946	0.00475741	DAZ interacting zinc finger protein 1 [Source:HGNC Symbol;Acc:HGNC:20908]
ENSG00000185352	13	96090839	96839562	HS6ST3	13:96090838-96839562	14.5823	6.23002	1.68051	3.70723	0.000209542	0.00331828	heparan sulfate 6-O-sulfotransferase 3 [Source:HGNC Symbol;Acc:HGNC:19134]
ENSG00000018625	1	160115759	160143591	ATP1A2	1:160115758-160143591	7.37485	6.22774	2.10419	2.95968	0.0030796	0.0234604	ATPase Na+/K+ transporting subunit alpha 2 [Source:HGNC Symbol;Acc:HGNC:800]
ENSG00000183287	18	59430940	59697380	CCBE1	18:59430939-59698111	14.4963	6.22353	1.68089	3.70253	0.000213464	0.00336577	collagen and calcium binding EGF domains 1 [Source:HGNC Symbol;Acc:HGNC:29426]
ENSG00000171804	19	37884823	37906677	WDR87	19:37884822-37906677	26.6862	6.222	1.51059	4.11892	3.81e-05	0.000891624	WD repeat domain 87 [Source:HGNC Symbol;Acc:HGNC:29934]
ENSG00000065371	3	123968521	123992178	ROPN1	3:123968520-123992178	7.32784	6.21874	2.14519	2.89893	0.00374442	0.026887	rhophilin associated tail protein 1 [Source:HGNC Symbol;Acc:HGNC:17692]
ENSG00000214513	2	73202258	73212513	NOTO	2:73202257-73212513	7.3184	6.21613	2.09018	2.97397	0.00293973	0.0227868	notochord homeobox [Source:HGNC Symbol;Acc:HGNC:31839]
ENSG00000268104	X	116436622	116461458	SLC6A14	X:116436621-116461458	7.30244	6.21387	2.12398	2.92558	0.00343811	0.0253966	solute carrier family 6 member 14 [Source:HGNC Symbol;Acc:HGNC:11047]
ENSG00000114279	3	192139395	192767764	FGF12	3:192139394-192767764	14.4079	6.2129	1.73866	3.57338	0.000352401	0.00485593	fibroblast growth factor 12 [Source:HGNC Symbol;Acc:HGNC:3668]
ENSG00000180347	7	31514071	31658720	CCDC129	7:31514070-31658720	14.3477	6.20919	1.7744	3.49931	0.000466456	0.00599424	coiled-coil domain containing 129 [Source:HGNC Symbol;Acc:HGNC:27363]
ENSG00000101746	18	33851100	34224952	NOL4	18:33851099-34224952	7.27275	6.20861	2.32514	2.67021	0.00758049	0.0434985	nucleolar protein 4 [Source:HGNC Symbol;Acc:HGNC:7870]
ENSG00000166596	17	9576627	9643459	CFAP52	17:9576626-9729691	7.2417	6.20206	2.21088	2.80524	0.00502784	0.0327801	cilia and flagella associated protein 52 [Source:HGNC Symbol;Acc:HGNC:16053]
ENSG00000156925	X	137566142	137577691	ZIC3	X:137566141-137981763	7.2163	6.19705	2.26472	2.73634	0.00621277	0.038004	Zic family member 3 [Source:HGNC Symbol;Acc:HGNC:12874]
ENSG00000168143	6	54846771	54942022	FAM83B	6:54846770-54942022	7.20451	6.19483	2.20502	2.80942	0.00496302	0.0325463	family with sequence similarity 83 member B [Source:HGNC Symbol;Acc:HGNC:21357]
ENSG00000011465	12	91140484	91183123	DCN	12:91140483-91183123	26.6085	6.19004	1.4397	4.29953	1.71e-05	0.000476153	decorin [Source:HGNC Symbol;Acc:HGNC:2705]
ENSG00000168631	6	30934523	30954221	DPCR1	6:30931352-30955636	14.1314	6.18684	1.7561	3.52306	0.000426591	0.00559834	diffuse panbronchiolitis critical region 1 [Source:HGNC Symbol;Acc:HGNC:21666]
ENSG00000162951	2	80288351	80304749	LRRTM1	2:79157002-80648861	7.16886	6.18636	2.15476	2.87101	0.00409159	0.0285376	leucine rich repeat transmembrane neuronal 1 [Source:HGNC Symbol;Acc:HGNC:19408]
ENSG00000173557	2	26562582	26579532	C2orf70	2:26562581-26579580	7.14346	6.18135	2.0975	2.94701	0.00320862	0.0241924	chromosome 2 open reading frame 70 [Source:HGNC Symbol;Acc:HGNC:27938]
ENSG00000168418	16	84218667	84239750	KCNG4	16:84218666-84239750	14.075	6.18079	1.71149	3.61136	0.000304597	0.004373	potassium voltage-gated channel modifier subfamily G member 4 [Source:HGNC Symbol;Acc:HGNC:19697]
ENSG00000117971	15	78624119	78727754	CHRNB4	15:78624118-78735495	7.12842	6.17916	2.20943	2.79672	0.00516249	0.0333232	cholinergic receptor nicotinic beta 4 subunit [Source:HGNC Symbol;Acc:HGNC:1964]
ENSG00000115665	2	107986523	108013994	SLC5A7	2:107986522-108013994	7.12842	6.17916	2.20943	2.79672	0.00516249	0.0333232	solute carrier family 5 member 7 [Source:HGNC Symbol;Acc:HGNC:14025]
ENSG00000104413	8	94641074	94707466	ESRP1	8:94641073-94707466	7.11308	6.17538	2.10838	2.92898	0.00340081	0.0252551	epithelial splicing regulatory protein 1 [Source:HGNC Symbol;Acc:HGNC:25966]
ENSG00000136928	9	98288082	98709197	GABBR2	9:98288081-98709197	7.10303	6.17415	2.1879	2.82195	0.00477327	0.0316915	gamma-aminobutyric acid type B receptor subunit 2 [Source:HGNC Symbol;Acc:HGNC:4507]
ENSG00000186472	7	82754013	83162930	PCLO	7:82754012-83162930	52.7627	6.17344	1.14532	5.39015	7.04e-08	5.74e-06	piccolo presynaptic cytomatrix protein [Source:HGNC Symbol;Acc:HGNC:13406]
ENSG00000171560	4	154583126	154590766	FGA	4:154583125-154590766	7.07682	6.16819	2.21327	2.78691	0.0053213	0.0340589	fibrinogen alpha chain [Source:HGNC Symbol;Acc:HGNC:3661]
ENSG00000173612	6	116792085	116829037	GPRC6A	6:116792084-116829037	7.07234	6.16649	2.15586	2.86034	0.00423185	0.0292247	G protein-coupled receptor class C group 6 member A [Source:HGNC Symbol;Acc:HGNC:18510]
ENSG00000175514	11	67451301	67452729	GPR152	11:67451231-67460313	50.8061	6.16614	1.37951	4.46982	7.83e-06	0.000258143	G protein-coupled receptor 152 [Source:HGNC Symbol;Acc:HGNC:23622]
ENSG00000113211	5	141150022	141153287	PCDHB6	5:141100241-141249365	7.0462	6.16279	2.25177	2.73687	0.00620274	0.0379617	protocadherin beta 6 [Source:HGNC Symbol;Acc:HGNC:8691]
ENSG00000156687	8	35235457	35796550	UNC5D	8:35235456-35796550	13.8679	6.15884	1.77921	3.46155	0.000537072	0.00664067	unc-5 netrin receptor D [Source:HGNC Symbol;Acc:HGNC:18634]
ENSG00000204960	7	155356985	155367934	BLACE	7:155356984-155367934	7.02497	6.15789	2.13556	2.88349	0.0039329	0.0277832	B-cell acute lymphoblastic leukemia expressed [Source:HGNC Symbol;Acc:HGNC:20484]
ENSG00000162670	1	190097662	190478404	BRINP3	1:190097661-190478404	7.01515	6.15587	2.21334	2.78125	0.00541494	0.0344347	BMP/retinoic acid inducible neural specific 3 [Source:HGNC Symbol;Acc:HGNC:22393]
ENSG00000186732	22	43411196	43507848	MPPED1	22:43411195-43507918	13.817	6.15427	1.83726	3.3497	0.000808997	0.00900339	metallophosphoesterase domain containing 1 [Source:HGNC Symbol;Acc:HGNC:1306]
ENSG00000166206	15	26543546	26939539	GABRB3	15:26543545-26949207	25.8386	6.15375	1.3906	4.42525	9.63e-06	0.000303646	gamma-aminobutyric acid type A receptor beta3 subunit [Source:HGNC Symbol;Acc:HGNC:4083]
ENSG00000105141	19	15049384	15058293	CASP14	19:15049383-15058293	6.98975	6.15082	2.15542	2.85365	0.00432198	0.0296785	caspase 14 [Source:HGNC Symbol;Acc:HGNC:1502]
ENSG00000225206	1	97986740	98049863	MIR137HG	1:97986739-98049863	13.7807	6.15008	2.15192	2.85795	0.00426393	0.0293962	MIR137 host gene [Source:HGNC Symbol;Acc:HGNC:42871]
ENSG00000171060	8	10672637	10700593	C8orf74	8:10606348-10712187	13.7691	6.14696	1.83332	3.35291	0.000799653	0.00893987	chromosome 8 open reading frame 74 [Source:HGNC Symbol;Acc:HGNC:32296]
ENSG00000138347	10	68106117	68212017	MYPN	10:68106116-68212017	13.6454	6.13341	2.13097	2.87822	0.00399928	0.028097	myopalladin [Source:HGNC Symbol;Acc:HGNC:23246]
ENSG00000132554	8	99960936	100131268	RGS22	8:99960935-100131268	6.89182	6.13087	2.27039	2.70036	0.00692637	0.040868	regulator of G protein signaling 22 [Source:HGNC Symbol;Acc:HGNC:24499]
ENSG00000061455	5	123089121	123194266	PRDM6	5:123087247-123194266	13.5511	6.12597	1.76388	3.47302	0.000514646	0.00643661	PR/SET domain 6 [Source:HGNC Symbol;Acc:HGNC:9350]
ENSG00000066813	16	20536226	20576427	ACSM2B	16:20536225-20576427	6.87059	6.12586	2.15	2.84923	0.00438248	0.029953	acyl-CoA synthetase medium chain family member 2B [Source:HGNC Symbol;Acc:HGNC:30931]
ENSG00000110148	11	6259736	6272127	CCKBR	11:6259735-6272127	6.87059	6.12586	2.15	2.84923	0.00438248	0.029953	cholecystokinin B receptor [Source:HGNC Symbol;Acc:HGNC:1571]
ENSG00000182103	11	82729941	82733864	FAM181B	11:82729940-82733864	13.538	6.12201	1.87419	3.26648	0.00108892	0.0111741	family with sequence similarity 181 member B [Source:HGNC Symbol;Acc:HGNC:28512]
ENSG00000112837	6	84687351	84764519	TBX18	6:84687350-84764519	13.508	6.12098	1.79634	3.40747	0.000655692	0.00771646	T-box 18 [Source:HGNC Symbol;Acc:HGNC:11595]
ENSG00000168243	1	235547687	235650754	GNG4	1:235547667-235650873	25.2358	6.11912	1.39593	4.38354	1.17e-05	0.000350778	G protein subunit gamma 4 [Source:HGNC Symbol;Acc:HGNC:4407]
ENSG00000215475	13	45777243	45851736	SIAH3	13:45777242-45851736	6.8347	6.11763	2.12507	2.8788	0.00399197	0.0280623	siah E3 ubiquitin protein ligase family member 3 [Source:HGNC Symbol;Acc:HGNC:30553]
ENSG00000281708	3	55657206	55659382	ERC2-IT1	3:55508236-56468363	6.82488	6.11562	2.13609	2.863	0.00419652	0.0290302	ERC2 intronic transcript 1 [Source:HGNC Symbol;Acc:HGNC:1229]
ENSG00000126950	X	101078720	101096364	TMEM35A	X:101006509-101096388	6.81482	6.11437	2.20738	2.76996	0.00560634	0.0352794	transmembrane protein 35A [Source:HGNC Symbol;Acc:HGNC:25864]
ENSG00000134760	18	31318089	31357029	DSG1	18:31318088-31426988	13.388	6.10548	2.1344	2.86052	0.00422949	0.029214	desmoglein 1 [Source:HGNC Symbol;Acc:HGNC:3048]
ENSG00000078549	7	31052461	31111479	ADCYAP1R1	7:31052460-31111479	13.3608	6.10503	1.72104	3.5473	0.000389207	0.00520895	ADCYAP receptor type I [Source:HGNC Symbol;Acc:HGNC:242]
ENSG00000152592	4	87650307	87664361	DMP1	4:87568034-87733956	6.758	6.10253	2.27087	2.68731	0.00720307	0.0420045	dentin matrix acidic phosphoprotein 1 [Source:HGNC Symbol;Acc:HGNC:2932]
ENSG00000100170	22	32043032	32113029	SLC5A1	22:32043031-32113029	6.75732	6.10167	2.15361	2.83323	0.00460798	0.0309775	solute carrier family 5 member 1 [Source:HGNC Symbol;Acc:HGNC:11036]
ENSG00000003989	8	17497088	17570573	SLC7A2	8:17497087-17570573	13.3275	6.10107	1.72899	3.5287	0.000417608	0.00550422	solute carrier family 7 member 2 [Source:HGNC Symbol;Acc:HGNC:11060]
ENSG00000164588	5	45254950	45696498	HCN1	5:45254949-45696498	13.3177	6.10002	1.73655	3.51272	0.00044355	0.00577724	hyperpolarization activated cyclic nucleotide gated potassium channel 1 [Source:HGNC Symbol;Acc:HGNC:4845]
ENSG00000146352	6	122995971	123072927	CLVS2	6:122995970-123072927	24.505	6.09954	1.61728	3.77147	0.000162286	0.00277074	clavesin 2 [Source:HGNC Symbol;Acc:HGNC:23046]
ENSG00000149452	11	62989154	63015839	SLC22A8	11:62989153-63015839	13.2913	6.09718	1.75262	3.4789	0.000503476	0.0063382	solute carrier family 22 member 8 [Source:HGNC Symbol;Acc:HGNC:10972]
ENSG00000231924	19	42866464	42879822	PSG1	19:42866463-42879822	6.73087	6.09615	2.19148	2.78175	0.00540667	0.0344018	pregnancy specific beta-1-glycoprotein 1 [Source:HGNC Symbol;Acc:HGNC:9514]
ENSG00000164393	6	47656436	47697797	ADGRF2	6:47656435-47722021	24.4271	6.09158	1.48157	4.11156	3.93e-05	0.000914723	adhesion G protein-coupled receptor F2 [Source:HGNC Symbol;Acc:HGNC:18991]
ENSG00000198354	X	126163499	126166097	DCAF12L2	X:126163498-126166097	6.71069	6.09105	2.15333	2.82867	0.00467424	0.0312846	DDB1 and CUL4 associated factor 12 like 2 [Source:HGNC Symbol;Acc:HGNC:32950]
ENSG00000118271	18	31591726	31599021	TTR	18:31591725-31599021	6.70155	6.09003	2.17642	2.79819	0.00513904	0.0332639	transthyretin [Source:HGNC Symbol;Acc:HGNC:12405]
ENSG00000183833	3	119703022	119767102	MAATS1	3:119703021-119767102	13.2279	6.08739	1.75914	3.46044	0.000539286	0.00666146	MYCBP associated and testis expressed 1 [Source:HGNC Symbol;Acc:HGNC:24010]
ENSG00000213973	19	22752183	22784107	ZNF99	19:22752182-22784107	13.2126	6.08653	1.84194	3.30442	0.000951735	0.0101087	zinc finger protein 99 [Source:HGNC Symbol;Acc:HGNC:13175]
ENSG00000115648	2	237485428	237555318	MLPH	2:237485427-237555318	13.1578	6.08192	1.71282	3.55082	0.000384027	0.00516044	melanophilin [Source:HGNC Symbol;Acc:HGNC:29643]
ENSG00000169856	15	52756989	52791078	ONECUT1	15:52756988-52791078	6.65387	6.07913	2.14199	2.83807	0.00453873	0.0307077	one cut homeobox 1 [Source:HGNC Symbol;Acc:HGNC:8138]
ENSG00000215182	11	1157953	1201138	MUC5AC	11:1157952-1201138	24.1247	6.07875	1.44546	4.2054	2.61e-05	0.000665342	mucin 5AC, oligomeric mucus/gel-forming [Source:HGNC Symbol;Acc:HGNC:7515]
ENSG00000101680	18	6941744	7117814	LAMA1	18:6941743-7117814	24.5302	6.07658	1.48024	4.10512	4.04e-05	0.000934527	laminin subunit alpha 1 [Source:HGNC Symbol;Acc:HGNC:6481]
ENSG00000163377	3	68731766	68953297	FAM19A4	3:68731765-68953297	6.6281	6.07449	2.2431	2.70808	0.00676743	0.0402886	family with sequence similarity 19 member A4, C-C motif chemokine like [Source:HGNC Symbol;Acc:HGNC:21591]
ENSG00000118733	1	101802574	101997030	OLFM3	1:101802573-101997030	6.61367	6.0706	2.24741	2.70115	0.00690993	0.0408238	olfactomedin 3 [Source:HGNC Symbol;Acc:HGNC:17990]
ENSG00000148942	11	26667019	26723427	SLC5A12	11:26666985-26723427	13.0642	6.07004	1.80971	3.35415	0.000796089	0.00891962	solute carrier family 5 member 12 [Source:HGNC Symbol;Acc:HGNC:28750]
ENSG00000171903	19	15912367	15934867	CYP4F11	19:15912366-15934867	6.59809	6.0673	2.19038	2.76998	0.00560594	0.0352794	cytochrome P450 family 4 subfamily F member 11 [Source:HGNC Symbol;Acc:HGNC:13265]
ENSG00000180264	9	124451600	124478589	ADGRD2	9:124451599-124478589	6.58828	6.06523	2.16392	2.80289	0.0050647	0.0329565	adhesion G protein-coupled receptor D2 [Source:HGNC Symbol;Acc:HGNC:18651]
ENSG00000135547	6	125747664	125761269	HEY2	6:125578557-125761269	6.58655	6.06401	2.27414	2.66651	0.00766436	0.0437937	hes related family bHLH transcription factor with YRPW motif 2 [Source:HGNC Symbol;Acc:HGNC:4881]
ENSG00000137968	1	75202131	75611116	SLC44A5	1:75202130-75611116	6.57649	6.0627	2.20515	2.74933	0.00597167	0.0369443	solute carrier family 44 member 5 [Source:HGNC Symbol;Acc:HGNC:28524]
ENSG00000105792	7	90245174	90311063	CFAP69	7:90245173-90311063	12.9913	6.06124	1.7516	3.4604	0.000539383	0.00666146	cilia and flagella associated protein 69 [Source:HGNC Symbol;Acc:HGNC:26107]
ENSG00000204688	6	29457181	29464328	OR2H1	6:29457180-29464328	6.56183	6.05959	2.18196	2.77713	0.00548414	0.0347656	olfactory receptor family 2 subfamily H member 1 [Source:HGNC Symbol;Acc:HGNC:8252]
ENSG00000215853	1	152153595	152159228	RPTN	1:152122533-152445456	6.53145	6.05301	2.25787	2.68085	0.0073436	0.042545	repetin [Source:HGNC Symbol;Acc:HGNC:26809]
ENSG00000221818	8	25841730	26045397	EBF2	8:25841729-26045437	12.8748	6.05053	2.15225	2.81126	0.00493485	0.0324278	early B-cell factor 2 [Source:HGNC Symbol;Acc:HGNC:19090]
ENSG00000001626	7	117465784	117715971	CFTR	7:117465783-117874139	12.8391	6.04692	1.83424	3.29668	0.000978335	0.0103181	cystic fibrosis transmembrane conductance regulator [Source:HGNC Symbol;Acc:HGNC:1884]
ENSG00000155495	X	141903894	141909388	MAGEC1	X:141903893-141909388	6.50538	6.04655	2.16127	2.79768	0.00514707	0.0332962	MAGE family member C1 [Source:HGNC Symbol;Acc:HGNC:6812]
ENSG00000186847	17	41582279	41586921	KRT14	17:41582278-41586921	6.50016	6.04628	2.23708	2.70276	0.00687663	0.0407245	keratin 14 [Source:HGNC Symbol;Acc:HGNC:6416]
ENSG00000138400	2	206737763	206765547	MDH1B	2:206737762-206793148	6.50016	6.04628	2.23708	2.70276	0.00687663	0.0407245	malate dehydrogenase 1B [Source:HGNC Symbol;Acc:HGNC:17836]
ENSG00000170370	10	117542444	117549546	EMX2	10:117425193-117549546	6.49034	6.04412	2.27715	2.65424	0.00794868	0.044923	empty spiracles homeobox 2 [Source:HGNC Symbol;Acc:HGNC:3341]
ENSG00000110975	12	33374238	33439819	SYT10	12:33374237-33439819	6.47893	6.04084	2.16292	2.7929	0.00522371	0.0336112	synaptotagmin 10 [Source:HGNC Symbol;Acc:HGNC:19266]
ENSG00000170959	11	30830369	31369810	DCDC1	11:30830368-31369810	23.9886	6.03768	1.47699	4.08784	4.35e-05	0.000986306	doublecortin domain containing 1 [Source:HGNC Symbol;Acc:HGNC:20625]
ENSG00000204544	6	30983718	30989903	MUC21	6:30983717-30989903	6.45445	6.03553	2.17154	2.77938	0.00544623	0.0345975	mucin 21, cell surface associated [Source:HGNC Symbol;Acc:HGNC:21661]
ENSG00000071991	18	66501083	66604138	CDH19	18:66501082-66604138	12.7206	6.03315	2.19165	2.75279	0.00590898	0.036656	cadherin 19 [Source:HGNC Symbol;Acc:HGNC:1758]
ENSG00000174990	16	87881546	87936529	CA5A	16:87881545-87936529	12.7061	6.03176	1.75471	3.43746	0.000587193	0.00708635	carbonic anhydrase 5A [Source:HGNC Symbol;Acc:HGNC:1377]
ENSG00000129910	16	89171767	89195492	CDH15	16:89171766-89195492	6.41334	6.02656	2.19922	2.74031	0.0061381	0.037664	cadherin 15 [Source:HGNC Symbol;Acc:HGNC:1754]
ENSG00000280623	22	23536881	23547797	PCAT14	22:23536880-23547797	6.40156	6.02396	2.22581	2.70642	0.00680138	0.0404321	prostate cancer associated transcript 14 (non-protein coding) [Source:HGNC Symbol;Acc:HGNC:48977]
ENSG00000126778	14	60643415	60658259	SIX1	14:60643414-60658259	12.5966	6.01917	1.91285	3.14669	0.00165128	0.0151236	SIX homeobox 1 [Source:HGNC Symbol;Acc:HGNC:10887]
ENSG00000149972	11	99020953	100358885	CNTN5	11:99020952-100358885	12.617	6.01864	1.7729	3.39481	0.000686773	0.00801491	contactin 5 [Source:HGNC Symbol;Acc:HGNC:2175]
ENSG00000236172	2	6615389	6650535	MIR7515HG	2:6615388-6650535	12.5644	6.01222	1.73062	3.47402	0.000512716	0.00642569	MIR7515 host gene [Source:HGNC Symbol;Acc:HGNC:49838]
ENSG00000115252	2	182140036	182523192	PDE1A	2:182140035-182523306	12.536	6.01165	1.78174	3.37404	0.000740736	0.00844471	phosphodiesterase 1A [Source:HGNC Symbol;Acc:HGNC:8774]
ENSG00000134817	11	57233577	57237314	APLNR	11:57233576-57237314	6.34578	6.01163	2.26441	2.65483	0.00793478	0.0448714	apelin receptor [Source:HGNC Symbol;Acc:HGNC:339]
ENSG00000186684	2	127184120	127220078	CYP27C1	2:127184119-127220078	6.30989	6.0028	2.21537	2.70962	0.00673606	0.0402003	cytochrome P450 family 27 subfamily C member 1 [Source:HGNC Symbol;Acc:HGNC:33480]
ENSG00000183695	11	19054455	19060681	MRGPRX2	11:19054454-19060681	6.30491	6.00168	2.27313	2.64027	0.00828396	0.0462559	MAS related GPR family member X2 [Source:HGNC Symbol;Acc:HGNC:17983]
ENSG00000126733	X	86148458	86832604	DACH2	X:86148457-86832604	6.28828	5.99799	2.23051	2.68907	0.00716523	0.0418708	dachshund family transcription factor 2 [Source:HGNC Symbol;Acc:HGNC:16814]
ENSG00000170044	3	102099244	102479841	ZPLD1	3:102099243-102479841	6.28828	5.99799	2.23051	2.68907	0.00716523	0.0418708	zona pellucida like domain containing 1 [Source:HGNC Symbol;Acc:HGNC:27022]
ENSG00000086967	19	50432903	50466321	MYBPC2	19:50432902-50466321	6.26289	5.9923	2.24118	2.67373	0.00750135	0.0431641	myosin binding protein C, fast type [Source:HGNC Symbol;Acc:HGNC:7550]
ENSG00000109158	4	46918900	46994407	GABRA4	4:46918899-47426444	22.7188	5.98961	1.69349	3.53685	0.000404927	0.00537593	gamma-aminobutyric acid type A receptor alpha4 subunit [Source:HGNC Symbol;Acc:HGNC:4078]
ENSG00000183035	X	83861126	83886699	CYLC1	X:83861125-83886699	6.25239	5.989	2.1957	2.72761	0.00637951	0.0387251	cylicin 1 [Source:HGNC Symbol;Acc:HGNC:2582]
ENSG00000105650	19	18207961	18255419	PDE4C	19:18204729-18255419	12.3457	5.98895	1.74295	3.4361	0.000590164	0.00711557	phosphodiesterase 4C [Source:HGNC Symbol;Acc:HGNC:8782]
ENSG00000182256	15	26971282	27541991	GABRG3	15:26971281-27541991	22.7185	5.98835	1.61101	3.71713	0.000201498	0.00321782	gamma-aminobutyric acid type A receptor gamma3 subunit [Source:HGNC Symbol;Acc:HGNC:4088]
ENSG00000130287	19	19211973	19252233	NCAN	19:19211972-19252233	12.3248	5.98736	1.85651	3.22506	0.00125948	0.0124413	neurocan [Source:HGNC Symbol;Acc:HGNC:2465]
ENSG00000152822	6	146027646	146437598	GRM1	6:146027645-146437598	12.2719	5.97805	1.8952	3.15431	0.00160877	0.014848	glutamate metabotropic receptor 1 [Source:HGNC Symbol;Acc:HGNC:4593]
ENSG00000105143	19	14950034	15022990	SLC1A6	19:14950033-15023269	12.24	5.97395	1.76826	3.37843	0.000728999	0.00833697	solute carrier family 1 member 6 [Source:HGNC Symbol;Acc:HGNC:10944]
ENSG00000005981	7	95478444	95540232	ASB4	7:95478443-95540232	12.2249	5.97234	2.16495	2.75865	0.00580404	0.0361585	ankyrin repeat and SOCS box containing 4 [Source:HGNC Symbol;Acc:HGNC:16009]
ENSG00000268696	19	22832201	22859422	ZNF723P	19:22832200-22859422	6.16624	5.96955	2.19894	2.71474	0.00663278	0.0397727	zinc finger protein 723 [Source:HGNC Symbol;Acc:HGNC:32286]
ENSG00000228075	18	57147062	57150300	BOD1L2	18:57147023-57150300	6.16035	5.96821	2.21011	2.70041	0.00692538	0.040868	biorientation of chromosomes in cell division 1 like 2 [Source:HGNC Symbol;Acc:HGNC:28505]
ENSG00000125798	20	22581005	22585455	FOXA2	20:22581004-22585455	6.16035	5.96821	2.21011	2.70041	0.00692538	0.040868	forkhead box A2 [Source:HGNC Symbol;Acc:HGNC:5022]
ENSG00000108231	10	93757809	93806272	LGI1	10:93757808-93806272	33.8999	5.96324	1.24162	4.80279	1.56e-06	7.19e-05	leucine rich glioma inactivated 1 [Source:HGNC Symbol;Acc:HGNC:6572]
ENSG00000101204	20	63343223	63378401	CHRNA4	20:63343222-63378401	12.1232	5.96069	1.84421	3.23211	0.00122882	0.0122194	cholinergic receptor nicotinic alpha 4 subunit [Source:HGNC Symbol;Acc:HGNC:1958]
ENSG00000203837	10	116427867	116477957	PNLIPRP3	10:116427866-116477957	6.11961	5.95791	2.25757	2.63909	0.00831301	0.04635	pancreatic lipase related protein 3 [Source:HGNC Symbol;Acc:HGNC:23492]
ENSG00000171587	21	40010999	40847139	DSCAM	21:40010998-40847139	6.11335	5.95745	2.2512	2.64634	0.00813677	0.0456676	DS cell adhesion molecule [Source:HGNC Symbol;Acc:HGNC:3039]
ENSG00000105251	19	4278601	4290724	SHD	19:4278600-4290724	12.0779	5.95584	1.91883	3.10389	0.00190994	0.0167805	Src homology 2 domain containing transforming protein D [Source:HGNC Symbol;Acc:HGNC:30633]
ENSG00000231738	12	85014311	85036277	TSPAN19	12:85014310-85036277	6.10285	5.95409	2.28895	2.60124	0.00928885	0.0499559	tetraspanin 19 [Source:HGNC Symbol;Acc:HGNC:31886]
ENSG00000185313	3	38696802	38794010	SCN10A	3:38696801-38794010	6.09279	5.95272	2.25956	2.63446	0.00842724	0.0467536	sodium voltage-gated channel alpha subunit 10 [Source:HGNC Symbol;Acc:HGNC:10582]
ENSG00000137203	6	10393186	10419659	TFAP2A	6:10393185-10419659	11.9518	5.93897	1.77612	3.34379	0.000826419	0.00916159	transcription factor AP-2 alpha [Source:HGNC Symbol;Acc:HGNC:11742]
ENSG00000142627	1	16124337	16156087	EPHA2	1:16124336-16157329	11.8517	5.92876	1.8135	3.26924	0.00107836	0.0110939	EPH receptor A2 [Source:HGNC Symbol;Acc:HGNC:3386]
ENSG00000187533	4	70133616	70176799	PRR27	4:70133615-70176799	5.9913	5.92819	2.22981	2.65861	0.00784648	0.0444971	proline rich 27 [Source:HGNC Symbol;Acc:HGNC:33193]
ENSG00000185823	15	24675868	24683393	NPAP1	15:24675867-24683393	21.7161	5.92796	1.55487	3.8125	0.000137569	0.00244069	nuclear pore associated protein 1 [Source:HGNC Symbol;Acc:HGNC:1190]
ENSG00000188162	11	17547373	17647150	OTOG	11:17547372-17647150	11.8304	5.92717	1.84982	3.20418	0.00135446	0.0131446	otogelin [Source:HGNC Symbol;Acc:HGNC:8516]
ENSG00000154478	10	123666355	123694607	GPR26	10:123666354-123694607	11.8192	5.92487	1.78437	3.32043	0.000898801	0.00970662	G protein-coupled receptor 26 [Source:HGNC Symbol;Acc:HGNC:4481]
ENSG00000180785	11	4643420	4655488	OR51E1	11:4643362-4655488	11.8079	5.92172	1.79225	3.30406	0.000952942	0.0101087	olfactory receptor family 51 subfamily E member 1 [Source:HGNC Symbol;Acc:HGNC:15194]
ENSG00000205221	2	36696690	36814792	VIT	2:36696689-36814792	5.9443	5.91713	2.26143	2.61654	0.00888257	0.0484394	vitrin [Source:HGNC Symbol;Acc:HGNC:12697]
ENSG00000169548	22	22513736	22520270	ZNF280A	22:22513735-22520270	5.9443	5.91713	2.26143	2.61654	0.00888257	0.0484394	zinc finger protein 280A [Source:HGNC Symbol;Acc:HGNC:18597]
ENSG00000187398	11	24496970	25082631	LUZP2	11:24496969-25082631	11.7677	5.91671	1.91031	3.09725	0.00195328	0.0171076	leucine zipper protein 2 [Source:HGNC Symbol;Acc:HGNC:23206]
ENSG00000110887	12	108858932	108901043	DAO	12:108858931-108901043	5.9397	5.91503	2.23278	2.64918	0.00806863	0.0454179	D-amino acid oxidase [Source:HGNC Symbol;Acc:HGNC:2671]
ENSG00000237197	14	105909907	105909923	IGHD1-7	14:105881479-105915033	129.072	5.91096	0.981605	6.02173	1.73e-09	2.35e-07	immunoglobulin heavy diversity 1-7 [Source:HGNC Symbol;Acc:HGNC:5486]
ENSG00000140557	15	92393828	92468728	ST8SIA2	15:92393827-92468728	11.6906	5.90971	1.88117	3.14151	0.0016808	0.0153133	ST8 alpha-N-acetyl-neuraminide alpha-2,8-sialyltransferase 2 [Source:HGNC Symbol;Acc:HGNC:10870]
ENSG00000081277	1	201283452	201332993	PKP1	1:201283451-201332993	11.6845	5.90664	1.86233	3.17164	0.00151583	0.0142224	plakophilin 1 [Source:HGNC Symbol;Acc:HGNC:9023]
ENSG00000139220	12	81257975	81759553	PPFIA2	12:80792519-81759553	11.6752	5.90538	1.92973	3.06022	0.00221177	0.0187458	PTPRF interacting protein alpha 2 [Source:HGNC Symbol;Acc:HGNC:9246]
ENSG00000102962	16	57358772	57366190	CCL22	16:57358771-57366190	21.8896	5.90443	1.42329	4.14842	3.35e-05	0.000808556	C-C motif chemokine ligand 22 [Source:HGNC Symbol;Acc:HGNC:10621]
ENSG00000114923	2	219627327	219641980	SLC4A3	2:219627326-219641980	21.3557	5.89723	1.58245	3.72664	0.000194052	0.00313773	solute carrier family 4 member 3 [Source:HGNC Symbol;Acc:HGNC:11029]
ENSG00000169862	5	10971840	11904043	CTNND2	5:10971839-11904043	11.5737	5.89519	1.96608	2.99845	0.00271361	0.0215799	catenin delta 2 [Source:HGNC Symbol;Acc:HGNC:2516]
ENSG00000124440	19	46297046	46343433	HIF3A	19:46297045-46343433	21.6363	5.88724	1.43495	4.10275	4.08e-05	0.000941179	hypoxia inducible factor 3 alpha subunit [Source:HGNC Symbol;Acc:HGNC:15825]
ENSG00000205857	12	7765216	7774121	NANOGNB	12:7765215-7774121	5.81569	5.88439	2.25175	2.61326	0.00896835	0.0487227	NANOG neighbor homeobox [Source:HGNC Symbol;Acc:HGNC:24958]
ENSG00000148704	10	117128521	117138301	VAX1	10:117128520-117138301	11.4457	5.87945	1.91708	3.06688	0.00216305	0.0184403	ventral anterior homeobox 1 [Source:HGNC Symbol;Acc:HGNC:12660]
ENSG00000214842	2	17510584	17518439	RAD51AP2	2:17510583-17518439	5.76476	5.87206	2.24408	2.61669	0.00887877	0.0484394	RAD51 associated protein 2 [Source:HGNC Symbol;Acc:HGNC:34417]
ENSG00000185247	X	149688228	149717266	MAGEA11	X:149688227-149717266	5.74814	5.86801	2.24391	2.61509	0.0089205	0.0485807	MAGE family member A11 [Source:HGNC Symbol;Acc:HGNC:6798]
ENSG00000113739	5	173314713	173329503	STC2	5:173314712-173329503	21.3289	5.86472	1.51353	3.87485	0.000106689	0.00200771	stanniocalcin 2 [Source:HGNC Symbol;Acc:HGNC:11374]
ENSG00000261272	6	31010474	31035402	MUC22	6:31010473-31035402	11.3101	5.86061	1.7718	3.30772	0.000940592	0.0100214	mucin 22 [Source:HGNC Symbol;Acc:HGNC:39755]
ENSG00000099814	14	104865280	104896770	CEP170B	14:104865279-104896770	31.658	5.85764	1.32122	4.4335	9.27e-06	0.000295081	centrosomal protein 170B [Source:HGNC Symbol;Acc:HGNC:20362]
ENSG00000273079	12	13437942	13981957	GRIN2B	12:13437941-13981957	72.2383	5.85715	1.00791	5.81119	6.2e-09	7.2e-07	glutamate ionotropic receptor NMDA type subunit 2B [Source:HGNC Symbol;Acc:HGNC:4586]
ENSG00000089250	12	117208142	117452170	NOS1	12:117208141-117452170	31.3901	5.85062	1.18094	4.95419	7.26e-07	3.91e-05	nitric oxide synthase 1 [Source:HGNC Symbol;Acc:HGNC:7872]
ENSG00000120549	10	23694746	24547848	KIAA1217	10:23694745-24547848	41.5648	5.8474	1.0719	5.45518	4.89e-08	4.24e-06	KIAA1217 [Source:HGNC Symbol;Acc:HGNC:25428]
ENSG00000152954	6	24126122	24154900	NRSN1	6:24126121-24154900	11.2214	5.84732	1.9065	3.06704	0.00216193	0.0184403	neurensin 1 [Source:HGNC Symbol;Acc:HGNC:17881]
ENSG00000169302	5	147234963	147387852	STK32A	5:147234962-147387852	11.1965	5.84615	1.87691	3.11478	0.00184081	0.0163862	serine/threonine kinase 32A [Source:HGNC Symbol;Acc:HGNC:28317]
ENSG00000165970	11	20599400	20659285	SLC6A5	11:20599399-20659285	11.1711	5.84299	1.81929	3.21168	0.00131962	0.0129051	solute carrier family 6 member 5 [Source:HGNC Symbol;Acc:HGNC:11051]
ENSG00000215568	22	16961936	17008222	GAB4	22:16950085-17034417	206.713	5.84094	0.685216	8.52423	1.54e-17	1.04e-14	GRB2 associated binding protein family member 4 [Source:HGNC Symbol;Acc:HGNC:18325]
ENSG00000011332	19	38211006	38229714	DPF1	19:38211005-38229714	20.4254	5.83882	1.57513	3.70688	0.00020983	0.00331995	double PHD fingers 1 [Source:HGNC Symbol;Acc:HGNC:20225]
ENSG00000157423	16	70807378	71230722	HYDIN	16:70807377-71230722	11.1541	5.83826	1.88669	3.09445	0.00197179	0.0172063	HYDIN, axonemal central pair apparatus protein [Source:HGNC Symbol;Acc:HGNC:19368]
ENSG00000165188	9	113297093	113303376	RNF183	9:113297092-113303376	11.1067	5.83473	1.78984	3.25992	0.00111443	0.0113529	ring finger protein 183 [Source:HGNC Symbol;Acc:HGNC:28721]
ENSG00000092758	20	62816244	62841159	COL9A3	20:62816243-62861763	82.5899	5.8313	1.18479	4.9218	8.58e-07	4.49e-05	collagen type IX alpha 3 chain [Source:HGNC Symbol;Acc:HGNC:2219]
ENSG00000172476	X	103499130	103519489	RAB40A	X:103497522-103519489	11.0924	5.8303	1.9058	3.05924	0.00221899	0.0187721	RAB40A, member RAS oncogene family [Source:HGNC Symbol;Acc:HGNC:18283]
ENSG00000187905	22	21045960	21064168	LRRC74B	22:21045959-21064168	11.0937	5.83006	1.81488	3.21236	0.00131649	0.0128858	leucine rich repeat containing 74B [Source:HGNC Symbol;Acc:HGNC:34301]
ENSG00000157330	1	12746215	12763699	C1orf158	1:12746214-12763699	11.0644	5.8292	1.88729	3.08866	0.00201062	0.0174672	chromosome 1 open reading frame 158 [Source:HGNC Symbol;Acc:HGNC:28567]
ENSG00000170381	7	83363906	83649010	SEMA3E	7:83363905-83649010	11.0069	5.82131	1.85162	3.1439	0.00166712	0.0152304	semaphorin 3E [Source:HGNC Symbol;Acc:HGNC:10727]
ENSG00000113578	5	142592178	142698070	FGF1	5:142310426-142698070	10.9911	5.81891	2.20677	2.63684	0.00836811	0.0465009	fibroblast growth factor 1 [Source:HGNC Symbol;Acc:HGNC:3665]
ENSG00000148948	11	40114203	41459773	LRRC4C	11:40114202-41459773	10.8584	5.80143	1.84005	3.15286	0.00161678	0.0148936	leucine rich repeat containing 4C [Source:HGNC Symbol;Acc:HGNC:29317]
ENSG00000176399	9	22446841	22455740	DMRTA1	9:22446840-22455740	10.8718	5.80063	1.85715	3.12341	0.00178769	0.0160387	DMRT like family A1 [Source:HGNC Symbol;Acc:HGNC:13826]
ENSG00000117152	1	163068775	163076802	RGS4	1:163068774-163076802	10.8042	5.79164	1.91173	3.02952	0.00244941	0.0201148	regulator of G protein signaling 4 [Source:HGNC Symbol;Acc:HGNC:10000]
ENSG00000251258	6	112347330	112351296	RFPL4B	6:112108759-112351296	10.7493	5.78588	1.85403	3.1207	0.00180421	0.0161357	ret finger protein like 4B [Source:HGNC Symbol;Acc:HGNC:33264]
ENSG00000171303	2	26692690	26733420	KCNK3	2:26692689-26733487	19.7037	5.78331	1.48758	3.88773	0.000101184	0.00192197	potassium two pore domain channel subfamily K member 3 [Source:HGNC Symbol;Acc:HGNC:6278]
ENSG00000188389	2	241849881	241858908	PDCD1	2:241849582-241858981	473.701	5.78288	0.796999	7.25581	3.99e-13	1.35e-10	programmed cell death 1 [Source:HGNC Symbol;Acc:HGNC:8760]
ENSG00000089692	12	6772512	6778455	LAG3	12:6772511-6778455	1013.74	5.77919	0.691281	8.36012	6.27e-17	3.81e-14	lymphocyte activating 3 [Source:HGNC Symbol;Acc:HGNC:6476]
ENSG00000144481	2	233917398	234019522	TRPM8	2:233917397-234019522	20.1179	5.77606	1.64694	3.50714	0.000452949	0.00587239	transient receptor potential cation channel subfamily M member 8 [Source:HGNC Symbol;Acc:HGNC:17961]
ENSG00000146648	7	55019021	55211628	EGFR	7:55019020-55211628	19.8914	5.75967	1.63168	3.5299	0.000415717	0.00548921	epidermal growth factor receptor [Source:HGNC Symbol;Acc:HGNC:3236]
ENSG00000206538	3	86876388	86991119	VGLL3	3:86876387-86991119	10.5531	5.75845	1.85255	3.10839	0.00188108	0.0166109	vestigial like family member 3 [Source:HGNC Symbol;Acc:HGNC:24327]
ENSG00000111704	12	7787794	7799141	NANOG	12:7787793-7799141	10.5378	5.7575	1.90543	3.02163	0.00251421	0.0204992	Nanog homeobox [Source:HGNC Symbol;Acc:HGNC:20857]
ENSG00000241635	2	233760248	233773299	UGT1A1	2:233617644-233773310	29.3054	5.74979	1.24688	4.61134	4e-06	0.000152463	UDP glucuronosyltransferase family 1 member A1 [Source:HGNC Symbol;Acc:HGNC:12530]
ENSG00000130032	X	151695124	151705924	PRRG3	X:151695123-151705924	10.4468	5.74504	1.95123	2.94431	0.00323673	0.0243389	proline rich and Gla domain 3 [Source:HGNC Symbol;Acc:HGNC:30798]
ENSG00000185008	3	75906695	77649964	ROBO2	3:75906694-77649964	29.2153	5.74035	1.24976	4.59316	4.37e-06	0.000163812	roundabout guidance receptor 2 [Source:HGNC Symbol;Acc:HGNC:10250]
ENSG00000254585	15	23643544	23647841	MAGEL2	15:23643543-23647841	10.394	5.73473	1.8767	3.05575	0.002245	0.0189088	MAGE family member L2 [Source:HGNC Symbol;Acc:HGNC:6814]
ENSG00000115041	2	95297304	95386083	KCNIP3	2:95297303-95386083	10.374	5.73408	1.81436	3.16039	0.00157559	0.0145953	potassium voltage-gated channel interacting protein 3 [Source:HGNC Symbol;Acc:HGNC:15523]
ENSG00000163884	3	126342635	126357442	KLF15	3:126342634-126357442	10.3375	5.72952	1.92496	2.97643	0.00291622	0.0226963	Kruppel like factor 15 [Source:HGNC Symbol;Acc:HGNC:14536]
ENSG00000130707	9	130444929	130501274	ASS1	9:130444928-130501274	29.433	5.72742	1.5047	3.80637	0.000141023	0.00248339	argininosuccinate synthase 1 [Source:HGNC Symbol;Acc:HGNC:758]
ENSG00000140481	15	74202705	74336472	CCDC33	15:74179465-74336472	18.9278	5.72493	1.50619	3.80092	0.000144158	0.00253005	coiled-coil domain containing 33 [Source:HGNC Symbol;Acc:HGNC:26552]
ENSG00000244694	6	47878028	48068689	PTCHD4	6:47878027-48068689	10.3077	5.72431	1.80579	3.16998	0.0015245	0.0142708	patched domain containing 4 [Source:HGNC Symbol;Acc:HGNC:21345]
ENSG00000270765	17	35744511	35752878	GAS2L2	17:35574794-35868891	10.3029	5.72417	1.83034	3.12738	0.0017637	0.0158625	growth arrest specific 2 like 2 [Source:HGNC Symbol;Acc:HGNC:24846]
ENSG00000174963	3	147386046	147406860	ZIC4	3:147386045-147510293	10.3166	5.72386	1.98072	2.88978	0.00385506	0.0274223	Zic family member 4 [Source:HGNC Symbol;Acc:HGNC:20393]
ENSG00000187678	5	142310427	142326455	SPRY4	5:142310426-142698070	10.2748	5.71767	1.87746	3.04542	0.00232353	0.0193384	sprouty RTK signaling antagonist 4 [Source:HGNC Symbol;Acc:HGNC:15533]
ENSG00000169876	7	101020072	101058745	MUC17	7:101020071-101058745	38.2156	5.7175	1.17281	4.87507	1.09e-06	5.41e-05	mucin 17, cell surface associated [Source:HGNC Symbol;Acc:HGNC:16800]
ENSG00000182898	1	152084144	152089064	TCHHL1	1:152084143-152089064	10.2545	5.7142	1.94956	2.93102	0.00337855	0.0251381	trichohyalin like 1 [Source:HGNC Symbol;Acc:HGNC:31796]
ENSG00000164949	8	94249253	94262350	GEM	8:94249252-94262350	10.2396	5.71275	1.88739	3.0268	0.00247158	0.0202339	GTP binding protein overexpressed in skeletal muscle [Source:HGNC Symbol;Acc:HGNC:4234]
ENSG00000225937	9	76764436	76787569	PCA3	9:76607235-76906087	10.2146	5.7119	1.90353	3.00068	0.00269374	0.0214687	prostate cancer associated 3 (non-protein coding) [Source:HGNC Symbol;Acc:HGNC:8637]
ENSG00000130182	16	3088890	3099317	ZSCAN10	16:3088889-3099317	10.1844	5.70717	1.84287	3.0969	0.00195555	0.0171116	zinc finger and SCAN domain containing 10 [Source:HGNC Symbol;Acc:HGNC:12997]
ENSG00000095777	10	25934267	26212527	MYO3A	10:25934266-26212527	10.1285	5.69976	1.95355	2.91765	0.00352684	0.0258384	myosin IIIA [Source:HGNC Symbol;Acc:HGNC:7601]
ENSG00000196350	19	22286408	22317176	ZNF729	19:22286407-22317176	10.1285	5.69976	1.95355	2.91765	0.00352684	0.0258384	zinc finger protein 729 [Source:HGNC Symbol;Acc:HGNC:32464]
ENSG00000162981	2	14632686	14650814	FAM84A	2:14632685-14650814	18.8988	5.68514	1.59888	3.5557	0.000376975	0.00508443	family with sequence similarity 84 member A [Source:HGNC Symbol;Acc:HGNC:20743]
ENSG00000132297	8	132061486	132111159	HHLA1	8:132024219-132111159	10.029	5.68461	1.87064	3.03885	0.0023748	0.0196615	HERV-H LTR-associating 1 [Source:HGNC Symbol;Acc:HGNC:4904]
ENSG00000185133	22	31122731	31134696	INPP5J	22:31122730-31134696	9.97802	5.67786	1.91572	2.96383	0.0030384	0.0232991	inositol polyphosphate-5-phosphatase J [Source:HGNC Symbol;Acc:HGNC:8956]
ENSG00000149633	20	38210488	38260772	KIAA1755	20:38210487-38337505	9.9673	5.6758	1.88564	3.01001	0.0026124	0.0210597	KIAA1755 [Source:HGNC Symbol;Acc:HGNC:29372]
ENSG00000019505	11	45240301	45286319	SYT13	11:45240300-45286319	9.96269	5.67453	1.84673	3.07275	0.00212095	0.0181618	synaptotagmin 13 [Source:HGNC Symbol;Acc:HGNC:14962]
ENSG00000179083	X	93674013	93712274	FAM133A	X:93674012-93712274	9.94741	5.67388	2.01037	2.8223	0.00476799	0.0316679	family with sequence similarity 133 member A [Source:HGNC Symbol;Acc:HGNC:26748]
ENSG00000150394	16	61647242	62037035	CDH8	16:61647241-62037035	27.8281	5.6736	1.2808	4.42974	9.43e-06	0.000298949	cadherin 8 [Source:HGNC Symbol;Acc:HGNC:1767]
ENSG00000213023	19	50621307	50639827	SYT3	19:50621306-50639827	9.92619	5.66988	1.90359	2.97852	0.00289645	0.0225954	synaptotagmin 3 [Source:HGNC Symbol;Acc:HGNC:11511]
ENSG00000206579	8	55102389	55542054	XKR4	8:55102388-55542113	36.4077	5.66736	1.16202	4.87718	1.08e-06	5.38e-05	XK related 4 [Source:HGNC Symbol;Acc:HGNC:29394]
ENSG00000009950	7	73593194	73624543	MLXIPL	7:73593193-73624543	18.5601	5.65995	1.5322	3.694	0.000220751	0.00345082	MLX interacting protein like [Source:HGNC Symbol;Acc:HGNC:12744]
ENSG00000128591	7	128830377	128859274	FLNC	7:128830376-128910719	9.83973	5.65615	1.8518	3.05441	0.00225502	0.0189626	filamin C [Source:HGNC Symbol;Acc:HGNC:3756]
ENSG00000133020	17	10390322	10421950	MYH8	17:10383131-10623886	9.78358	5.64914	1.94064	2.91096	0.00360316	0.0262	myosin heavy chain 8 [Source:HGNC Symbol;Acc:HGNC:7578]
ENSG00000082175	11	101029624	101130524	PGR	11:101029623-101209591	27.9535	5.64854	1.41738	3.9852	6.74e-05	0.00138811	progesterone receptor [Source:HGNC Symbol;Acc:HGNC:8910]
ENSG00000112319	6	133240598	133532120	EYA4	6:133240597-133895553	18.0035	5.64627	1.6033	3.52166	0.000428847	0.00561985	EYA transcriptional coactivator and phosphatase 4 [Source:HGNC Symbol;Acc:HGNC:3522]
ENSG00000185742	11	109422120	109429114	C11orf87	11:109355084-109583907	9.76326	5.64563	1.85455	3.04421	0.00233289	0.0193894	chromosome 11 open reading frame 87 [Source:HGNC Symbol;Acc:HGNC:33788]
ENSG00000140873	16	77247813	77435114	ADAMTS18	16:77190834-77444336	9.74271	5.64263	1.85793	3.03705	0.00238909	0.0197433	ADAM metallopeptidase with thrombospondin type 1 motif 18 [Source:HGNC Symbol;Acc:HGNC:17110]
ENSG00000227108	14	105900638	105900654	IGHD1-14	14:105881479-105915033	186.749	5.64232	0.814282	6.9292	4.23e-12	1.09e-09	immunoglobulin heavy diversity 1-14 (non-functional) [Source:HGNC Symbol;Acc:HGNC:5483]
ENSG00000142515	19	50854915	50860764	KLK3	19:50854914-50860764	17.9421	5.64159	1.60092	3.52398	0.000425121	0.00558574	kallikrein related peptidase 3 [Source:HGNC Symbol;Acc:HGNC:6364]
ENSG00000158106	8	143368887	143384220	RHPN1	8:143368886-143384220	283.451	5.63846	0.952748	5.9181	3.26e-09	4.07e-07	rhophilin Rho GTPase binding protein 1 [Source:HGNC Symbol;Acc:HGNC:19973]
ENSG00000160223	21	44222991	44240966	ICOSLG	21:44222990-44240966	87.956	5.63008	0.936529	6.01165	1.84e-09	2.47e-07	inducible T-cell costimulator ligand [Source:HGNC Symbol;Acc:HGNC:17087]
ENSG00000184347	5	168661733	169301129	SLIT3	5:168654512-169301129	27.0352	5.62603	1.31758	4.26999	1.95e-05	0.000529668	slit guidance ligand 3 [Source:HGNC Symbol;Acc:HGNC:11087]
ENSG00000168334	3	39183210	39192596	XIRP1	3:39183209-39192596	9.61742	5.62353	1.92321	2.92403	0.00345526	0.0254676	xin actin binding repeat containing 1 [Source:HGNC Symbol;Acc:HGNC:14301]
ENSG00000188730	7	49773661	49921950	VWC2	7:49773660-50159830	17.6811	5.6185	1.53954	3.64947	0.000262785	0.00393261	von Willebrand factor C domain containing 2 [Source:HGNC Symbol;Acc:HGNC:30200]
ENSG00000121904	1	33513999	34165842	CSMD2	1:33513998-34165842	27.1826	5.61551	1.34331	4.18035	2.91e-05	0.000722604	CUB and Sushi multiple domains 2 [Source:HGNC Symbol;Acc:HGNC:19290]
ENSG00000108852	17	43875357	43909711	MPP2	17:43875356-43909711	9.56916	5.61334	1.9873	2.8246	0.0047339	0.0315046	membrane palmitoylated protein 2 [Source:HGNC Symbol;Acc:HGNC:7220]
ENSG00000166183	14	104085679	104115581	ASPG	14:104085678-104115581	9.52077	5.60909	1.90162	2.94964	0.00318143	0.024047	asparaginase [Source:HGNC Symbol;Acc:HGNC:20123]
ENSG00000131409	19	50516892	50568045	LRRC4B	19:50516891-50568045	17.8521	5.60757	1.61947	3.46259	0.000535003	0.00662757	leucine rich repeat containing 4B [Source:HGNC Symbol;Acc:HGNC:25042]
ENSG00000163395	1	201190825	201228952	IGFN1	1:201190824-201228952	26.5716	5.6007	1.30796	4.28202	1.85e-05	0.000508239	immunoglobulin-like and fibronectin type III domain containing 1 [Source:HGNC Symbol;Acc:HGNC:24607]
ENSG00000140465	15	74719542	74725610	CYP1A1	15:74719541-74725610	9.48233	5.59978	1.93324	2.89657	0.00377266	0.0270365	cytochrome P450 family 1 subfamily A member 1 [Source:HGNC Symbol;Acc:HGNC:2595]
ENSG00000163873	1	36795527	37034129	GRIK3	1:36795526-37034129	17.3785	5.59923	1.50809	3.71279	0.000204984	0.0032584	glutamate ionotropic receptor kainate type subunit 3 [Source:HGNC Symbol;Acc:HGNC:4581]
ENSG00000122787	7	138002324	138117986	AKR1D1	7:138002323-138117986	9.44249	5.59664	1.95088	2.86878	0.00412052	0.0286712	aldo-keto reductase family 1 member D1 [Source:HGNC Symbol;Acc:HGNC:388]
ENSG00000187372	5	141213919	141218979	PCDHB13	5:141100241-141249365	9.41733	5.59227	1.87826	2.97737	0.00290734	0.0226416	protocadherin beta 13 [Source:HGNC Symbol;Acc:HGNC:8684]
ENSG00000013588	12	12890782	12917937	GPRC5A	12:12890781-12917972	17.6281	5.59059	1.53814	3.63465	0.000278362	0.00409762	G protein-coupled receptor class C group 5 member A [Source:HGNC Symbol;Acc:HGNC:9836]
ENSG00000108821	17	50183289	50201632	COL1A1	17:50183288-50201632	17.3158	5.58915	1.58789	3.51986	0.000431774	0.00565212	collagen type I alpha 1 chain [Source:HGNC Symbol;Acc:HGNC:2197]
ENSG00000276409	17	35983291	35987004	CCL14	17:35983290-36011618	17.2191	5.58583	1.51265	3.69274	0.000221849	0.0034616	C-C motif chemokine ligand 14 [Source:HGNC Symbol;Acc:HGNC:10612]
ENSG00000282815	X	125320120	125325214	TEX13C	X:125320119-125325214	9.34851	5.5788	1.93024	2.89021	0.00384984	0.0273958	TEX13 family member C [Source:HGNC Symbol;Acc:HGNC:52277]
ENSG00000183778	21	39556442	39673137	B3GALT5	21:39556441-39726085	26.0829	5.57832	1.30999	4.25829	2.06e-05	0.000554044	beta-1,3-galactosyltransferase 5 [Source:HGNC Symbol;Acc:HGNC:920]
ENSG00000112541	6	165327287	165986603	PDE10A	6:165327286-165989615	17.17	5.57673	1.6073	3.46964	0.00052116	0.00648915	phosphodiesterase 10A [Source:HGNC Symbol;Acc:HGNC:8772]
ENSG00000102287	X	151953124	151974680	GABRE	X:151953123-151974680	17.0331	5.57278	1.60519	3.47172	0.000517133	0.00645358	gamma-aminobutyric acid type A receptor epsilon subunit [Source:HGNC Symbol;Acc:HGNC:4085]
ENSG00000079841	6	71886703	72403143	RIMS1	6:71886702-72403143	16.9755	5.55926	1.56453	3.55331	0.000380422	0.00512145	regulating synaptic membrane exocytosis 1 [Source:HGNC Symbol;Acc:HGNC:17282]
ENSG00000163792	2	27149004	27156974	TCF23	2:27149003-27156974	9.18557	5.55588	1.99636	2.78301	0.00538572	0.0343327	transcription factor 23 [Source:HGNC Symbol;Acc:HGNC:18602]
ENSG00000148604	10	84245053	84259960	RGR	10:84245052-84260035	9.18824	5.55334	1.96536	2.82561	0.00471909	0.031475	retinal G protein coupled receptor [Source:HGNC Symbol;Acc:HGNC:9990]
ENSG00000198732	14	69854131	70032366	SMOC1	14:69854130-70032366	9.18952	5.55294	1.87712	2.95823	0.00309412	0.0235236	SPARC related modular calcium binding 1 [Source:HGNC Symbol;Acc:HGNC:20318]
ENSG00000152092	1	176857302	177164973	ASTN1	1:176857301-177164973	9.17023	5.55294	1.87803	2.9568	0.00310851	0.0236182	astrotactin 1 [Source:HGNC Symbol;Acc:HGNC:773]
ENSG00000105697	19	35280716	35285143	HAMP	19:35280715-35285143	33.3184	5.55229	1.26335	4.3949	1.11e-05	0.000337208	hepcidin antimicrobial peptide [Source:HGNC Symbol;Acc:HGNC:15598]
ENSG00000168065	11	64555626	64572875	SLC22A11	11:64555625-64572875	9.18363	5.55201	1.89911	2.92348	0.00346148	0.0254853	solute carrier family 22 member 11 [Source:HGNC Symbol;Acc:HGNC:18120]
ENSG00000144285	2	165989160	166149214	SCN1A	2:165957398-166375993	16.8675	5.54909	1.54821	3.58421	0.000338106	0.00471178	sodium voltage-gated channel alpha subunit 1 [Source:HGNC Symbol;Acc:HGNC:10585]
ENSG00000182771	10	85599555	86366493	GRID1	10:85577730-86366493	9.11929	5.5456	1.9063	2.90908	0.00362489	0.026329	glutamate ionotropic receptor delta type subunit 1 [Source:HGNC Symbol;Acc:HGNC:4575]
ENSG00000135111	12	114670254	114684164	TBX3	12:114670031-114684164	17.1042	5.5444	1.6735	3.31305	0.000922836	0.00989296	T-box 3 [Source:HGNC Symbol;Acc:HGNC:11602]
ENSG00000069431	12	21797401	21942529	ABCC9	12:21797400-21942529	16.5951	5.5408	1.90185	2.91338	0.00357544	0.02606	ATP binding cassette subfamily C member 9 [Source:HGNC Symbol;Acc:HGNC:60]
ENSG00000259803	16	89195761	89201664	SLC22A31	16:89195760-89201664	9.05799	5.53524	1.89609	2.91929	0.00350828	0.0257387	solute carrier family 22 member 31 [Source:HGNC Symbol;Acc:HGNC:27091]
ENSG00000065609	6	83552880	83709691	SNAP91	6:83552879-83709691	9.02591	5.52883	1.91895	2.88118	0.00396193	0.0279157	synaptosome associated protein 91 [Source:HGNC Symbol;Acc:HGNC:14986]
ENSG00000182263	2	163593396	163736012	FIGN	2:163593395-163736012	25.2088	5.5281	1.25732	4.39672	1.1e-05	0.00033544	fidgetin, microtubule severing factor [Source:HGNC Symbol;Acc:HGNC:13285]
ENSG00000171346	17	41513743	41522529	KRT15	17:41513742-41522529	9.01585	5.528	1.88529	2.93217	0.00336607	0.0250736	keratin 15 [Source:HGNC Symbol;Acc:HGNC:6421]
ENSG00000140798	16	48082973	48156018	ABCC12	16:48082972-48156018	8.99529	5.52474	1.88993	2.92325	0.00346393	0.0254853	ATP binding cassette subfamily C member 12 [Source:HGNC Symbol;Acc:HGNC:14640]
ENSG00000164049	3	48372219	48401259	FBXW12	3:48372218-48401259	8.95709	5.51483	1.91446	2.88062	0.0039689	0.0279506	F-box and WD repeat domain containing 12 [Source:HGNC Symbol;Acc:HGNC:20729]
ENSG00000053747	18	23689443	23955066	LAMA3	18:23689442-23955066	16.4035	5.51318	1.78459	3.08933	0.0020061	0.0174321	laminin subunit alpha 3 [Source:HGNC Symbol;Acc:HGNC:6483]
ENSG00000130368	6	159906690	159916530	MAS1	6:159906689-159916530	32.7167	5.51271	1.249	4.4137	1.02e-05	0.00031621	MAS1 proto-oncogene, G protein-coupled receptor [Source:HGNC Symbol;Acc:HGNC:6899]
ENSG00000142910	1	31576485	31587686	TINAGL1	1:31576484-31587686	8.88073	5.50635	1.97515	2.78781	0.00530651	0.034006	tubulointerstitial nephritis antigen like 1 [Source:HGNC Symbol;Acc:HGNC:19168]
ENSG00000108242	10	94683621	94736190	CYP2C18	10:94683620-94853260	8.87613	5.50495	1.91159	2.87977	0.00397965	0.0280009	cytochrome P450 family 2 subfamily C member 18 [Source:HGNC Symbol;Acc:HGNC:2620]
ENSG00000182667	11	131370478	132336822	NTM	11:131370477-132336822	16.7211	5.50375	1.64829	3.33906	0.00084062	0.00927888	neurotrimin [Source:HGNC Symbol;Acc:HGNC:17941]
ENSG00000249375	8	127686343	127733967	CASC11	8:127686342-127733967	16.5951	5.50118	1.58989	3.4601	0.00053997	0.0066642	cancer susceptibility 11 (non-protein coding) [Source:HGNC Symbol;Acc:HGNC:48939]
ENSG00000151892	10	116056925	116273467	GFRA1	10:116056924-116273467	16.1586	5.49263	1.5258	3.59983	0.000318426	0.0045134	GDNF family receptor alpha 1 [Source:HGNC Symbol;Acc:HGNC:4243]
ENSG00000187867	19	14053365	14059159	PALM3	19:14053364-14059159	8.81842	5.49175	1.87528	2.92849	0.0034061	0.0252738	paralemmin 3 [Source:HGNC Symbol;Acc:HGNC:33274]
ENSG00000171759	12	102836885	102958410	PAH	12:102836884-102960516	8.76942	5.48832	1.93757	2.83258	0.00461735	0.0310119	phenylalanine hydroxylase [Source:HGNC Symbol;Acc:HGNC:8582]
ENSG00000226807	8	141433829	141507230	MROH5	8:141433828-141507230	8.7832	5.48604	1.88206	2.91491	0.0035579	0.025985	maestro heat like repeat family member 5 [Source:HGNC Symbol;Acc:HGNC:42976]
ENSG00000187720	15	71096952	71783383	THSD4	15:71096951-71783383	24.477	5.48444	1.30655	4.19766	2.7e-05	0.000685889	thrombospondin type 1 domain containing 4 [Source:HGNC Symbol;Acc:HGNC:25835]
ENSG00000137872	15	47184101	47774223	SEMA6D	15:47184100-47774223	16.1159	5.48394	1.61839	3.38851	0.000702741	0.00812893	semaphorin 6D [Source:HGNC Symbol;Acc:HGNC:16770]
ENSG00000112936	5	40909252	40982939	C7	5:40909251-40982939	8.76227	5.48325	2.01291	2.72405	0.00644867	0.0390086	complement C7 [Source:HGNC Symbol;Acc:HGNC:1346]
ENSG00000189186	X	27590382	27748821	DCAF8L2	X:27590381-27748821	8.76227	5.48325	2.01291	2.72405	0.00644867	0.0390086	DDB1 and CUL4 associated factor 8 like 2 [Source:HGNC Symbol;Acc:HGNC:31811]
ENSG00000132164	3	10816200	10940733	SLC6A11	3:10816199-10940733	8.7237	5.48013	1.89726	2.88844	0.00387157	0.0274968	solute carrier family 6 member 11 [Source:HGNC Symbol;Acc:HGNC:11044]
ENSG00000141668	18	72536680	72638521	CBLN2	18:72536679-72638521	8.74172	5.47987	2.02053	2.7121	0.00668586	0.0399727	cerebellin 2 precursor [Source:HGNC Symbol;Acc:HGNC:1544]
ENSG00000150275	10	53802771	55627942	PCDH15	10:53802770-55627942	23.958	5.47758	1.38925	3.94284	8.05e-05	0.00159686	protocadherin related 15 [Source:HGNC Symbol;Acc:HGNC:14674]
ENSG00000179930	1	182054570	182061712	ZNF648	1:182054569-182061712	8.7058	5.47718	1.99746	2.74207	0.00610533	0.0375483	zinc finger protein 648 [Source:HGNC Symbol;Acc:HGNC:18190]
ENSG00000153404	5	92151	189972	PLEKHG4B	5:92150-189972	23.9949	5.47657	1.28944	4.24724	2.16e-05	0.000572049	pleckstrin homology and RhoGEF domain containing G4B [Source:HGNC Symbol;Acc:HGNC:29399]
ENSG00000225614	16	88427471	88440757	ZNF469	16:88427470-88440757	209.995	5.47563	0.76173	7.18841	6.56e-13	2.1e-10	zinc finger protein 469 [Source:HGNC Symbol;Acc:HGNC:23216]
ENSG00000163638	3	64515654	64688000	ADAMTS9	3:64515653-65011468	15.926	5.47556	1.67009	3.27859	0.00104326	0.0108212	ADAM metallopeptidase with thrombospondin type 1 motif 9 [Source:HGNC Symbol;Acc:HGNC:13202]
ENSG00000177108	14	77131270	77142734	ZDHHC22	14:77098096-77259495	8.68191	5.47247	1.88882	2.8973	0.00376385	0.0269946	zinc finger DHHC-type containing 22 [Source:HGNC Symbol;Acc:HGNC:20106]
ENSG00000153956	7	81946444	82443798	CACNA2D1	7:81946443-82443798	16.3712	5.47231	1.6656	3.28549	0.00101806	0.0106229	calcium voltage-gated channel auxiliary subunit alpha2delta 1 [Source:HGNC Symbol;Acc:HGNC:1399]
ENSG00000213853	16	10528422	10580698	EMP2	16:10528421-10580698	24.327	5.47007	1.38467	3.95046	7.8e-05	0.00156218	epithelial membrane protein 2 [Source:HGNC Symbol;Acc:HGNC:3334]
ENSG00000136881	9	101360417	101383519	BAAT	9:101358931-101383519	8.67938	5.46903	1.92904	2.8351	0.00458107	0.030859	bile acid-CoA:amino acid N-acyltransferase [Source:HGNC Symbol;Acc:HGNC:932]
ENSG00000175497	2	114442299	115845752	DPP10	2:114442298-115845752	8.65882	5.46563	1.93675	2.82206	0.00477163	0.0316863	dipeptidyl peptidase like 10 [Source:HGNC Symbol;Acc:HGNC:20823]
ENSG00000135374	11	34478793	34513805	ELF5	11:34478792-34513805	8.63977	5.46489	2.0179	2.70821	0.00676475	0.0402886	E74 like ETS transcription factor 5 [Source:HGNC Symbol;Acc:HGNC:3320]
ENSG00000136352	14	36516392	36521149	NKX2-1	14:36320752-37173811	8.54635	5.4494	1.90886	2.85479	0.00430651	0.0296017	NK2 homeobox 1 [Source:HGNC Symbol;Acc:HGNC:11825]
ENSG00000204099	2	241808825	241817413	NEU4	2:241808311-241817413	8.56323	5.44898	1.92439	2.83153	0.00463259	0.0310857	neuraminidase 4 [Source:HGNC Symbol;Acc:HGNC:21328]
ENSG00000165566	13	25161684	25172288	AMER2	13:25161683-25172288	16.0381	5.44458	1.52694	3.56569	0.000362907	0.00494774	APC membrane recruitment protein 2 [Source:HGNC Symbol;Acc:HGNC:26360]
ENSG00000234409	22	20148427	20151065	CCDC188	22:20148426-20151065	8.50281	5.44265	2.01801	2.69704	0.00699597	0.0411986	coiled-coil domain containing 188 [Source:HGNC Symbol;Acc:HGNC:51899]
ENSG00000165194	X	100291644	100410273	PCDH19	X:100291643-100410273	15.9611	5.43774	1.50773	3.60657	0.000310273	0.00442803	protocadherin 19 [Source:HGNC Symbol;Acc:HGNC:14270]
ENSG00000182606	3	42013802	42225889	TRAK1	3:42013801-42226028	32.3786	5.43651	1.27719	4.25661	2.08e-05	0.000556989	trafficking kinesin protein 1 [Source:HGNC Symbol;Acc:HGNC:29947]
ENSG00000185761	19	1505018	1513604	ADAMTSL5	19:1505017-1513604	23.5831	5.43445	1.30785	4.15525	3.25e-05	0.000790561	ADAMTS like 5 [Source:HGNC Symbol;Acc:HGNC:27912]
ENSG00000150893	13	38687129	38887131	FREM2	13:38687128-38887131	23.7302	5.43308	1.40143	3.8768	0.00010584	0.00199482	FRAS1 related extracellular matrix protein 2 [Source:HGNC Symbol;Acc:HGNC:25396]
ENSG00000169710	17	82078333	82098332	FASN	17:82078332-82098332	1394.39	5.4302	0.801394	6.77594	1.24e-11	2.85e-09	fatty acid synthase [Source:HGNC Symbol;Acc:HGNC:3594]
ENSG00000177138	X	9024232	9164639	FAM9B	X:9024231-9164639	8.43688	5.4276	2.00626	2.70533	0.00682366	0.0405044	family with sequence similarity 9 member B [Source:HGNC Symbol;Acc:HGNC:18404]
ENSG00000130226	7	153887097	154894285	DPP6	7:153887096-154894452	16.2473	5.42642	1.62658	3.33609	0.000849644	0.0093361	dipeptidyl peptidase like 6 [Source:HGNC Symbol;Acc:HGNC:3010]
ENSG00000176884	9	137138390	137168762	GRIN1	9:137138389-137172409	8.42222	5.42509	2.0153	2.69194	0.00710367	0.0416255	glutamate ionotropic receptor NMDA type subunit 1 [Source:HGNC Symbol;Acc:HGNC:4584]
ENSG00000139219	12	47972965	48004486	COL2A1	12:47972964-48004486	8.40225	5.42433	1.9148	2.83284	0.0046137	0.0310046	collagen type II alpha 1 chain [Source:HGNC Symbol;Acc:HGNC:2200]
ENSG00000065054	16	2025356	2039026	SLC9A3R2	16:2025355-2039026	8.41277	5.42279	1.95961	2.76727	0.00565271	0.0354888	SLC9A3 regulator 2 [Source:HGNC Symbol;Acc:HGNC:11076]
ENSG00000132872	18	43267878	43277650	SYT4	18:43267877-43277650	8.3526	5.41569	1.90031	2.8499	0.00437331	0.0299183	synaptotagmin 4 [Source:HGNC Symbol;Acc:HGNC:11512]
ENSG00000145147	4	20253260	20620561	SLIT2	4:20253259-20620561	15.7078	5.41226	1.59845	3.38594	0.000709338	0.00818139	slit guidance ligand 2 [Source:HGNC Symbol;Acc:HGNC:11086]
ENSG00000115380	2	55865967	55924139	EFEMP1	2:55865966-55924139	8.31701	5.41032	2.02682	2.66936	0.00759953	0.0435641	EGF containing fibulin like extracellular matrix protein 1 [Source:HGNC Symbol;Acc:HGNC:3218]
ENSG00000125851	20	17226107	17484578	PCSK2	20:17226106-17484578	8.30432	5.4075	1.99507	2.71043	0.00671957	0.0401165	proprotein convertase subtilisin/kexin type 2 [Source:HGNC Symbol;Acc:HGNC:8744]
ENSG00000146147	6	53929982	54266280	MLIP	6:53929981-54266280	23.2612	5.40332	1.43615	3.76236	0.000168316	0.00283795	muscular LMNA interacting protein [Source:HGNC Symbol;Acc:HGNC:21355]
ENSG00000084674	2	21001429	21044073	APOB	2:21001428-21044073	23.1492	5.4021	1.31209	4.11717	3.84e-05	0.000896662	apolipoprotein B [Source:HGNC Symbol;Acc:HGNC:603]
ENSG00000185002	6	116877212	116932163	RFX6	6:116877211-116932163	8.27038	5.4016	1.9191	2.81465	0.00488299	0.0321798	regulatory factor X6 [Source:HGNC Symbol;Acc:HGNC:21478]
ENSG00000197261	6	49550646	49561907	C6orf141	6:49550645-49561907	8.24855	5.39779	2.0372	2.64962	0.00805829	0.0453738	chromosome 6 open reading frame 141 [Source:HGNC Symbol;Acc:HGNC:21351]
ENSG00000144488	2	238100157	238133287	ESPNL	2:238100156-238133287	60.8237	5.39556	0.937294	5.75653	8.59e-09	9.66e-07	espin like [Source:HGNC Symbol;Acc:HGNC:27937]
ENSG00000157782	12	120640552	120667324	CABP1	12:120629610-120667324	22.8817	5.38511	1.25231	4.30016	1.71e-05	0.000475526	calcium binding protein 1 [Source:HGNC Symbol;Acc:HGNC:1384]
ENSG00000151388	5	33523535	33892192	ADAMTS12	5:33523534-33892192	22.8774	5.3849	1.30469	4.12734	3.67e-05	0.000865712	ADAM metallopeptidase with thrombospondin type 1 motif 12 [Source:HGNC Symbol;Acc:HGNC:14605]
ENSG00000155833	9	102995311	103018488	CYLC2	9:102995310-103018488	8.18055	5.38447	1.98965	2.70624	0.00680497	0.0404395	cylicin 2 [Source:HGNC Symbol;Acc:HGNC:2583]
ENSG00000147432	8	42697376	42737407	CHRNB3	8:42697293-42737407	8.18586	5.38276	2.03422	2.64611	0.00814244	0.0456782	cholinergic receptor nicotinic beta 3 subunit [Source:HGNC Symbol;Acc:HGNC:1963]
ENSG00000132688	1	156668763	156677397	NES	1:156668762-156677397	8.16263	5.38276	2.0355	2.64444	0.00818264	0.0458333	nestin [Source:HGNC Symbol;Acc:HGNC:7756]
ENSG00000156103	8	88032009	88328025	MMP16	8:88031984-88737134	15.0137	5.38154	1.73926	3.09415	0.00197377	0.0172127	matrix metallopeptidase 16 [Source:HGNC Symbol;Acc:HGNC:7162]
ENSG00000172995	3	35638945	35794496	ARPP21	3:35638944-35794496	15.3728	5.37929	1.67002	3.2211	0.001277	0.0125803	cAMP regulated phosphoprotein 21 [Source:HGNC Symbol;Acc:HGNC:16968]
ENSG00000168314	3	39467198	39529479	MOBP	3:39467005-39529479	30.2198	5.37534	1.16352	4.61991	3.84e-06	0.000147689	myelin-associated oligodendrocyte basic protein [Source:HGNC Symbol;Acc:HGNC:7189]
ENSG00000165171	7	73834590	73842535	WBSCR27	7:73834589-73842535	8.12812	5.3726	2.03204	2.64394	0.00819463	0.0458653	methyltransferase like 27 [Source:HGNC Symbol;Acc:HGNC:19068]
ENSG00000111799	6	75084326	75206051	COL12A1	6:75084325-75206051	15.3004	5.37236	1.64363	3.2686	0.00108082	0.011107	collagen type XII alpha 1 chain [Source:HGNC Symbol;Acc:HGNC:2188]
ENSG00000181072	7	136868669	137020255	CHRM2	7:136685558-137182107	14.9068	5.37156	1.78269	3.01317	0.00258534	0.0209109	cholinergic receptor muscarinic 2 [Source:HGNC Symbol;Acc:HGNC:1951]
ENSG00000144810	3	99638475	99799226	COL8A1	3:99638432-99799226	22.6248	5.36834	1.25476	4.27836	1.88e-05	0.000513942	collagen type VIII alpha 1 chain [Source:HGNC Symbol;Acc:HGNC:2215]
ENSG00000091664	11	22338097	22379503	SLC17A6	11:22283729-22379503	8.101	5.36711	1.96102	2.73689	0.00620228	0.0379617	solute carrier family 17 member 6 [Source:HGNC Symbol;Acc:HGNC:16703]
ENSG00000124092	20	57495966	57525652	CTCFL	20:57495965-57525652	15.5055	5.35892	1.59529	3.35922	0.000781621	0.0088035	CCCTC-binding factor like [Source:HGNC Symbol;Acc:HGNC:16234]
ENSG00000138162	10	121989174	122254545	TACC2	10:121989173-122254545	22.5522	5.35846	1.29432	4.13998	3.47e-05	0.000830097	transforming acidic coiled-coil containing protein 2 [Source:HGNC Symbol;Acc:HGNC:11523]
ENSG00000164175	5	33944616	33984730	SLC45A2	5:33944615-33984730	8.02396	5.35754	1.98178	2.7034	0.0068634	0.0406873	solute carrier family 45 member 2 [Source:HGNC Symbol;Acc:HGNC:16472]
ENSG00000243197	3	116709235	116723581	TUSC7	3:115802362-117139389	8.00666	5.35294	1.92407	2.7821	0.00540092	0.0343935	tumor suppressor candidate 7 (non-protein coding) [Source:HGNC Symbol;Acc:HGNC:27701]
ENSG00000139800	13	99962964	99971909	ZIC5	13:99962963-99971909	7.96914	5.34276	1.95649	2.73079	0.00631835	0.0384884	Zic family member 5 [Source:HGNC Symbol;Acc:HGNC:20322]
ENSG00000142149	21	31873315	32044633	HUNK	21:31873314-32044633	14.4811	5.34035	1.61387	3.30902	0.000936219	0.0099836	hormonally up-regulated Neu-associated kinase [Source:HGNC Symbol;Acc:HGNC:13326]
ENSG00000158258	3	139935185	140577397	CLSTN2	3:139935184-140577397	29.5044	5.34006	1.14972	4.64467	3.41e-06	0.000133861	calsyntenin 2 [Source:HGNC Symbol;Acc:HGNC:17448]
ENSG00000100968	14	24365673	24379604	NFATC4	14:24365672-24379604	22.1878	5.33966	1.28644	4.15074	3.31e-05	0.000802554	nuclear factor of activated T-cells 4 [Source:HGNC Symbol;Acc:HGNC:7778]
ENSG00000161243	19	38990714	39032785	FBXO27	19:38990713-39032785	7.93161	5.33929	1.96706	2.71435	0.00664058	0.0397933	F-box protein 27 [Source:HGNC Symbol;Acc:HGNC:18753]
ENSG00000122863	10	71964365	72013564	CHST3	10:71964364-72013564	14.8196	5.3323	1.75082	3.04559	0.00232224	0.0193367	carbohydrate sulfotransferase 3 [Source:HGNC Symbol;Acc:HGNC:1971]
ENSG00000132437	7	50458436	50565457	DDC	7:50436842-50565457	7.90747	5.33162	1.98003	2.6927	0.00708753	0.04157	dopa decarboxylase [Source:HGNC Symbol;Acc:HGNC:2719]
ENSG00000179407	3	128462439	128467248	DNAJB8	3:128462438-128472317	7.90158	5.33052	2.00675	2.65629	0.00790062	0.0447069	DnaJ heat shock protein family (Hsp40) member B8 [Source:HGNC Symbol;Acc:HGNC:23699]
ENSG00000135333	6	93240020	93419547	EPHA7	6:93240019-93419547	7.88229	5.33052	2.00789	2.65479	0.00793586	0.0448714	EPH receptor A7 [Source:HGNC Symbol;Acc:HGNC:3390]
ENSG00000113946	3	190322541	190412143	CLDN16	3:190322540-190412242	7.87836	5.32975	2.04741	2.60317	0.00923674	0.0497878	claudin 16 [Source:HGNC Symbol;Acc:HGNC:2037]
ENSG00000159450	1	152106317	152115454	TCHH	1:152106316-152115454	14.7261	5.3248	1.55215	3.4306	0.000602255	0.00722746	trichohyalin [Source:HGNC Symbol;Acc:HGNC:11791]
ENSG00000148357	9	130265882	130434123	HMCN2	9:130265881-130434123	14.3717	5.32402	1.67569	3.17721	0.00148699	0.0140458	hemicentin 2 [Source:HGNC Symbol;Acc:HGNC:21293]
ENSG00000148541	10	59246129	59363181	FAM13C	10:59176589-59363181	7.83611	5.3213	1.93815	2.74556	0.0060408	0.0372393	family with sequence similarity 13 member C [Source:HGNC Symbol;Acc:HGNC:19371]
ENSG00000141639	18	50560078	50731824	MAPK4	18:50560077-50731824	14.7612	5.31963	1.65762	3.20919	0.00133108	0.0129695	mitogen-activated protein kinase 4 [Source:HGNC Symbol;Acc:HGNC:6878]
ENSG00000145911	5	178113443	178126087	N4BP3	5:178113442-178126087	171.199	5.31887	0.957937	5.55242	2.82e-08	2.62e-06	NEDD4 binding protein 3 [Source:HGNC Symbol;Acc:HGNC:29852]
ENSG00000174145	4	37244220	37449465	NWD2	4:37244219-37449465	14.2588	5.31792	1.94484	2.73438	0.00624987	0.0381478	NACHT and WD repeat domain containing 2 [Source:HGNC Symbol;Acc:HGNC:29229]
ENSG00000180432	3	42856005	42876165	CYP8B1	3:42692662-43060211	7.80886	5.31276	1.99983	2.6566	0.00789319	0.0446787	cytochrome P450 family 8 subfamily B member 1 [Source:HGNC Symbol;Acc:HGNC:2653]
ENSG00000105479	19	48296457	48321894	CCDC114	19:48296456-48330553	14.6032	5.312	1.60457	3.31055	0.000931116	0.00994417	coiled-coil domain containing 114 [Source:HGNC Symbol;Acc:HGNC:26560]
ENSG00000166923	15	32717974	32745107	GREM1	15:32717269-32745107	43.6258	5.31086	1.02505	5.18107	2.21e-07	1.48e-05	gremlin 1, DAN family BMP antagonist [Source:HGNC Symbol;Acc:HGNC:2001]
ENSG00000136943	9	97029679	97039643	CTSV	9:97029678-97039643	7.78831	5.30897	2.00363	2.64968	0.00805682	0.0453725	cathepsin V [Source:HGNC Symbol;Acc:HGNC:2538]
ENSG00000137474	11	77128264	77215239	MYO7A	11:77128263-77215239	195.241	5.30815	0.812443	6.53357	6.42e-11	1.26e-08	myosin VIIA [Source:HGNC Symbol;Acc:HGNC:7606]
ENSG00000158955	17	46833201	46886730	WNT9B	17:46833200-46886730	14.642	5.30712	1.6789	3.16107	0.0015719	0.0145732	Wnt family member 9B [Source:HGNC Symbol;Acc:HGNC:12779]
ENSG00000074047	2	120735623	120992653	GLI2	2:120735622-120992653	7.75898	5.30358	1.9924	2.66191	0.00776997	0.0442119	GLI family zinc finger 2 [Source:HGNC Symbol;Acc:HGNC:4318]
ENSG00000128573	7	114086327	114693772	FOXP2	7:114086326-114693772	28.8605	5.30348	1.22776	4.31965	1.56e-05	0.000442155	forkhead box P2 [Source:HGNC Symbol;Acc:HGNC:13875]
ENSG00000181234	12	128267403	128707915	TMEM132C	12:128267402-128707915	7.72525	5.30076	1.9492	2.71945	0.00653915	0.039397	transmembrane protein 132C [Source:HGNC Symbol;Acc:HGNC:25436]
ENSG00000167476	19	2252252	2269759	JSRP1	19:2252251-2354806	99.751	5.29969	1.07676	4.92187	8.57e-07	4.49e-05	junctional sarcoplasmic reticulum protein 1 [Source:HGNC Symbol;Acc:HGNC:24963]
ENSG00000229122	2	27061038	27061815	AGBL5-IT1	2:27042363-27071773	28.2744	5.2988	1.30082	4.07343	4.63e-05	0.00103713	AGBL5 intronic transcript 1 [Source:HGNC Symbol;Acc:HGNC:41484]
ENSG00000177511	18	57350813	57371731	ST8SIA3	18:57350812-57371731	21.6296	5.29654	1.36619	3.87687	0.000105809	0.00199482	ST8 alpha-N-acetyl-neuraminide alpha-2,8-sialyltransferase 3 [Source:HGNC Symbol;Acc:HGNC:14269]
ENSG00000110675	11	107591091	107666779	ELMOD1	11:107591090-107666779	7.68219	5.29204	1.96943	2.6871	0.00720759	0.0420227	ELMO domain containing 1 [Source:HGNC Symbol;Acc:HGNC:25334]
ENSG00000144339	2	191949043	192195709	TMEFF2	2:191834301-192195709	21.5777	5.29185	1.49436	3.54123	0.000398273	0.00530723	transmembrane protein with EGF like and two follistatin like domains 2 [Source:HGNC Symbol;Acc:HGNC:11867]
ENSG00000145113	3	195746765	195812277	MUC4	3:195621293-195812277	35.2534	5.28031	1.11065	4.75427	1.99e-06	8.76e-05	mucin 4, cell surface associated [Source:HGNC Symbol;Acc:HGNC:7514]
ENSG00000080644	15	78593052	78621295	CHRNA3	15:78565519-78621295	14.3293	5.27426	1.72608	3.05563	0.00224591	0.0189122	cholinergic receptor nicotinic alpha 3 subunit [Source:HGNC Symbol;Acc:HGNC:1957]
ENSG00000132975	13	26755200	26760785	GPR12	13:26755199-26760785	7.54442	5.266	1.9776	2.66282	0.00774882	0.0441148	G protein-coupled receptor 12 [Source:HGNC Symbol;Acc:HGNC:4466]
ENSG00000135925	2	218880363	218899581	WNT10A	2:218880362-218899581	21.4668	5.26462	1.39211	3.78177	0.000155716	0.00269078	Wnt family member 10A [Source:HGNC Symbol;Acc:HGNC:13829]
ENSG00000136944	9	126614443	126701032	LMX1B	9:126614442-126701032	7.55692	5.26397	1.9557	2.6916	0.00711099	0.0416607	LIM homeobox transcription factor 1 beta [Source:HGNC Symbol;Acc:HGNC:6654]
ENSG00000204616	6	30102897	30113106	TRIM31	6:30102896-30114724	7.51121	5.25429	1.96141	2.67883	0.00738798	0.042714	tripartite motif containing 31 [Source:HGNC Symbol;Acc:HGNC:16289]
ENSG00000107518	10	115093365	115948992	ATRNL1	10:115093364-115949271	14.0771	5.25029	1.59427	3.29323	0.000990421	0.0104124	attractin like 1 [Source:HGNC Symbol;Acc:HGNC:29063]
ENSG00000235711	15	79293285	79298235	ANKRD34C	15:79293284-79298235	7.46028	5.24456	1.96699	2.66628	0.0076696	0.0437937	ankyrin repeat domain 34C [Source:HGNC Symbol;Acc:HGNC:33888]
ENSG00000161681	19	50661827	50719450	SHANK1	19:50661826-50719450	7.4322	5.24362	1.96652	2.66644	0.00766587	0.0437937	SH3 and multiple ankyrin repeat domains 1 [Source:HGNC Symbol;Acc:HGNC:15474]
ENSG00000133110	13	37562583	37598844	POSTN	13:37562582-37598844	7.39987	5.23665	1.96773	2.66127	0.0077847	0.0442707	periostin [Source:HGNC Symbol;Acc:HGNC:16953]
ENSG00000172461	6	96015984	96215612	FUT9	6:96015983-96215612	20.7801	5.23651	1.34764	3.88568	0.000102044	0.00193528	fucosyltransferase 9 [Source:HGNC Symbol;Acc:HGNC:4020]
ENSG00000218336	4	182143987	182803024	TENM3	4:181874437-182803024	27.4358	5.23284	1.1995	4.36251	1.29e-05	0.000379265	teneurin transmembrane protein 3 [Source:HGNC Symbol;Acc:HGNC:29944]
ENSG00000275410	17	37686432	37745247	HNF1B	17:37686431-37745247	20.2588	5.23134	1.43848	3.63671	0.000276138	0.00407723	HNF1 homeobox B [Source:HGNC Symbol;Acc:HGNC:11630]
ENSG00000152409	5	79236189	79327215	JMY	5:79236188-79327605	60.0418	5.22666	1.19393	4.3777	1.2e-05	0.000359372	junction mediating and regulatory protein, p53 cofactor [Source:HGNC Symbol;Acc:HGNC:28916]
ENSG00000165105	9	82979585	83063177	RASEF	9:82979584-83063177	13.7686	5.22399	1.62736	3.21011	0.00132686	0.0129526	RAS and EF-hand domain containing [Source:HGNC Symbol;Acc:HGNC:26464]
ENSG00000164796	8	112222928	113437099	CSMD3	8:112222927-113437099	13.83	5.22392	1.5937	3.27786	0.00104597	0.0108402	CUB and Sushi multiple domains 3 [Source:HGNC Symbol;Acc:HGNC:19291]
ENSG00000170703	17	48762235	48817214	TTLL6	17:48762234-48817214	7.33106	5.21951	2.00642	2.6014	0.00928429	0.0499559	tubulin tyrosine ligase like 6 [Source:HGNC Symbol;Acc:HGNC:26664]
ENSG00000102935	16	49487524	49857919	ZNF423	16:49487523-49857919	13.4082	5.21559	1.80331	2.89223	0.00382512	0.0272678	zinc finger protein 423 [Source:HGNC Symbol;Acc:HGNC:16762]
ENSG00000148429	10	11453946	11611754	USP6NL	10:11453043-11612227	13.7384	5.2149	1.54884	3.36698	0.000759973	0.00861287	USP6 N-terminal like [Source:HGNC Symbol;Acc:HGNC:16858]
ENSG00000121068	17	61399896	61409466	TBX2	17:60677452-61411555	13.3279	5.21486	1.75992	2.96312	0.0030454	0.0233156	T-box 2 [Source:HGNC Symbol;Acc:HGNC:11597]
ENSG00000126550	4	70050402	70058845	HTN1	4:70050401-70058845	7.29053	5.21437	1.96976	2.64721	0.00811598	0.045593	histatin 1 [Source:HGNC Symbol;Acc:HGNC:5283]
ENSG00000139915	14	46839629	47674954	MDGA2	14:46839628-47674954	13.7001	5.21015	1.58156	3.29431	0.00098662	0.0103874	MAM domain containing glycosylphosphatidylinositol anchor 2 [Source:HGNC Symbol;Acc:HGNC:19835]
ENSG00000135472	12	49866896	49904217	FAIM2	12:49866895-49904217	13.3371	5.20654	1.73478	3.00128	0.00268851	0.0214401	Fas apoptotic inhibitory molecule 2 [Source:HGNC Symbol;Acc:HGNC:17067]
ENSG00000083067	9	70529063	71446904	TRPM3	9:70529062-71446904	27.3141	5.20263	1.19689	4.34681	1.38e-05	0.000400141	transient receptor potential cation channel subfamily M member 3 [Source:HGNC Symbol;Acc:HGNC:17992]
ENSG00000164690	7	155799986	155812273	SHH	7:155799985-155812273	13.6033	5.19978	1.58911	3.27213	0.00106741	0.0110123	sonic hedgehog [Source:HGNC Symbol;Acc:HGNC:10848]
ENSG00000112769	6	112108760	112254939	LAMA4	6:112108759-112351296	20.0476	5.19503	1.41801	3.66361	0.000248688	0.00377083	laminin subunit alpha 4 [Source:HGNC Symbol;Acc:HGNC:6484]
ENSG00000136267	7	14145049	14974777	DGKB	7:14145048-14974777	13.1729	5.18836	1.74255	2.97745	0.00290659	0.0226406	diacylglycerol kinase beta [Source:HGNC Symbol;Acc:HGNC:2850]
ENSG00000185070	14	85530144	85654426	FLRT2	14:85530143-85654426	59.53	5.18153	0.960521	5.3945	6.87e-08	5.64e-06	fibronectin leucine rich transmembrane protein 2 [Source:HGNC Symbol;Acc:HGNC:3761]
ENSG00000140538	15	87859751	88256768	NTRK3	15:87859750-88271066	58.4766	5.17222	0.943518	5.48184	4.21e-08	3.72e-06	neurotrophic receptor tyrosine kinase 3 [Source:HGNC Symbol;Acc:HGNC:8033]
ENSG00000183775	5	144170832	144485686	KCTD16	5:144170831-144485686	33.5801	5.16595	1.21441	4.25389	2.1e-05	0.000560898	potassium channel tetramerization domain containing 16 [Source:HGNC Symbol;Acc:HGNC:29244]
ENSG00000127241	3	187217285	187292022	MASP1	3:187217284-187297933	19.6947	5.15471	1.78787	2.88317	0.00393701	0.0278045	mannan binding lectin serine peptidase 1 [Source:HGNC Symbol;Acc:HGNC:6901]
ENSG00000167751	19	50861568	50880567	KLK2	19:50861567-50880567	19.8502	5.14931	1.39244	3.69805	0.000217265	0.0034051	kallikrein related peptidase 2 [Source:HGNC Symbol;Acc:HGNC:6363]
ENSG00000186487	2	1789113	2331260	MYT1L	2:1789112-2331260	19.7761	5.13807	1.39242	3.69003	0.000224229	0.00348577	myelin transcription factor 1 like [Source:HGNC Symbol;Acc:HGNC:7623]
ENSG00000248265	12	54058254	54122234	FLJ12825	12:54058253-54189008	12.6743	5.13645	1.61988	3.17087	0.00151981	0.0142374	uncharacterized LOC440101 [Source:NCBI gene;Acc:440101]
ENSG00000124253	20	57561080	57568112	PCK1	20:57561079-57568112	13.0115	5.13389	1.56219	3.28634	0.00101499	0.0106004	phosphoenolpyruvate carboxykinase 1 [Source:HGNC Symbol;Acc:HGNC:8724]
ENSG00000109832	11	125903348	125943702	DDX25	11:125883613-125943702	18.8372	5.12539	1.523	3.36533	0.000764535	0.00865321	DEAD-box helicase 25 [Source:HGNC Symbol;Acc:HGNC:18698]
ENSG00000152208	4	92303622	93810157	GRID2	4:92297250-93810157	12.9038	5.12081	1.61268	3.17534	0.00149662	0.0141148	glutamate ionotropic receptor delta type subunit 2 [Source:HGNC Symbol;Acc:HGNC:4576]
ENSG00000128165	22	50481556	50486440	ADM2	22:50481555-50486440	81.3581	5.11468	1.04097	4.91339	8.95e-07	4.65e-05	adrenomedullin 2 [Source:HGNC Symbol;Acc:HGNC:28898]
ENSG00000155816	1	240014348	240475189	FMN2	1:240014347-240475539	18.9954	5.10912	1.35679	3.76559	0.000166155	0.00281333	formin 2 [Source:HGNC Symbol;Acc:HGNC:14074]
ENSG00000138622	15	73319859	73369264	HCN4	15:73319858-73369264	12.4177	5.10431	1.58005	3.23046	0.00123591	0.0122682	hyperpolarization activated cyclic nucleotide gated potassium channel 4 [Source:HGNC Symbol;Acc:HGNC:16882]
ENSG00000171811	10	132808392	132942823	CFAP46	10:132808391-132942823	12.6015	5.093	1.66594	3.05713	0.00223469	0.0188481	cilia and flagella associated protein 46 [Source:HGNC Symbol;Acc:HGNC:25247]
ENSG00000226321	2	240906330	240993311	CROCC2	2:240906329-240993311	12.3234	5.09086	1.84198	2.76379	0.00571341	0.0357836	ciliary rootlet coiled-coil, rootletin family member 2 [Source:HGNC Symbol;Acc:HGNC:51677]
ENSG00000145794	5	127290831	127465737	MEGF10	5:127290830-127465737	12.6159	5.08768	1.56817	3.24435	0.00117719	0.0118195	multiple EGF like domains 10 [Source:HGNC Symbol;Acc:HGNC:29634]
ENSG00000128218	22	23752743	23754468	VPREB3	22:23752742-23754468	37.4845	5.08425	1.16254	4.3734	1.22e-05	0.000364476	V-set pre-B cell surrogate light chain 3 [Source:HGNC Symbol;Acc:HGNC:12710]
ENSG00000218891	19	55576770	55580845	ZNF579	19:55576769-55580845	24.7035	5.08074	1.16555	4.3591	1.31e-05	0.000383607	zinc finger protein 579 [Source:HGNC Symbol;Acc:HGNC:26646]
ENSG00000006210	16	57372458	57385048	CX3CL1	16:57372457-57385048	12.4612	5.07659	1.61004	3.15309	0.00161552	0.0148895	C-X3-C motif chemokine ligand 1 [Source:HGNC Symbol;Acc:HGNC:10647]
ENSG00000118785	4	87975650	87983426	SPP1	4:87975649-87983772	90.8445	5.04133	0.907534	5.55497	2.78e-08	2.61e-06	secreted phosphoprotein 1 [Source:HGNC Symbol;Acc:HGNC:11255]
ENSG00000104899	19	2249309	2252073	AMH	19:2249308-2252073	18.5525	5.03965	1.5006	3.35842	0.000783885	0.0088181	anti-Mullerian hormone [Source:HGNC Symbol;Acc:HGNC:464]
ENSG00000165269	9	33383179	33402682	AQP7	9:33383178-33402682	12.1835	5.03482	1.66476	3.02436	0.00249162	0.0203651	aquaporin 7 [Source:HGNC Symbol;Acc:HGNC:640]
ENSG00000206262	3	138947234	138953451	FOXL2NB	3:138947233-138953451	12.1423	5.02937	1.69113	2.97397	0.00293971	0.0227868	FOXL2 neighbor [Source:HGNC Symbol;Acc:HGNC:34428]
ENSG00000078295	5	7396208	7830081	ADCY2	5:7396207-7830081	29.606	5.02054	1.07865	4.65445	3.25e-06	0.000129193	adenylate cyclase 2 [Source:HGNC Symbol;Acc:HGNC:233]
ENSG00000169933	X	12138466	12724523	FRMPD4	X:12138465-12724523	11.9775	5.01764	1.62917	3.07986	0.00207095	0.0178341	FERM and PDZ domain containing 4 [Source:HGNC Symbol;Acc:HGNC:29007]
ENSG00000152402	11	106674012	107018524	GUCY1A2	11:106674011-107018524	29.3896	5.00726	1.16984	4.28029	1.87e-05	0.000511052	guanylate cyclase 1 soluble subunit alpha 2 [Source:HGNC Symbol;Acc:HGNC:4684]
ENSG00000128849	15	57375967	57550727	CGNL1	15:57375966-57550727	17.6837	4.997	1.35664	3.68338	0.000230161	0.00355827	cingulin like 1 [Source:HGNC Symbol;Acc:HGNC:25931]
ENSG00000115461	2	216672105	216695525	IGFBP5	2:216672104-216994079	17.6122	4.99664	1.30116	3.84014	0.000122963	0.00224898	insulin like growth factor binding protein 5 [Source:HGNC Symbol;Acc:HGNC:5474]
ENSG00000187672	3	55508308	56468363	ERC2	3:55508236-56468363	17.6014	4.99576	1.302	3.83697	0.000124561	0.00226713	ELKS/RAB6-interacting/CAST family member 2 [Source:HGNC Symbol;Acc:HGNC:31922]
ENSG00000261221	19	55605405	55617269	ZNF865	19:55605404-55620627	11.5162	4.9902	1.85846	2.68513	0.00725017	0.0421848	zinc finger protein 865 [Source:HGNC Symbol;Acc:HGNC:38705]
ENSG00000180801	4	113900284	113979727	ARSJ	4:113900215-113979727	11.8277	4.98989	1.71568	2.90841	0.00363272	0.0263391	arylsulfatase family member J [Source:HGNC Symbol;Acc:HGNC:26286]
ENSG00000151917	6	56955126	57027342	BEND6	6:56955125-57027342	11.4493	4.98504	1.61909	3.0789	0.00207764	0.0178749	BEN domain containing 6 [Source:HGNC Symbol;Acc:HGNC:20871]
ENSG00000204970	5	140786136	141012347	PCDHA1	5:140786135-141012347	94.569	4.9748	0.865337	5.74898	8.98e-09	9.95e-07	protocadherin alpha 1 [Source:HGNC Symbol;Acc:HGNC:8663]
ENSG00000149596	20	44111695	44187578	JPH2	20:44111694-44187578	11.7037	4.97423	1.71092	2.90734	0.00364511	0.0263946	junctophilin 2 [Source:HGNC Symbol;Acc:HGNC:14202]
ENSG00000153246	2	159932006	160062610	PLA2R1	2:159932005-160062610	28.6284	4.97198	1.17294	4.23889	2.25e-05	0.000590207	phospholipase A2 receptor 1 [Source:HGNC Symbol;Acc:HGNC:9042]
ENSG00000226887	4	52722618	52751640	ERVMER34-1	4:52722617-52751640	11.5874	4.96697	1.76222	2.81859	0.00482346	0.0318912	endogenous retrovirus group MER34 member 1, envelope [Source:HGNC Symbol;Acc:HGNC:42970]
ENSG00000170927	6	51615300	52087625	PKHD1	6:51599722-52087625	28.0408	4.95729	1.2953	3.82714	0.000129641	0.00233481	PKHD1, fibrocystin/polyductin [Source:HGNC Symbol;Acc:HGNC:9016]
ENSG00000164692	7	94394561	94431232	COL1A2	7:94394560-94431232	17.1878	4.95449	1.43117	3.46185	0.00053648	0.0066391	collagen type I alpha 2 chain [Source:HGNC Symbol;Acc:HGNC:2198]
ENSG00000159307	22	43197283	43343388	SCUBE1	22:43197282-43343388	16.8204	4.9513	1.54962	3.19516	0.00139754	0.0134351	signal peptide, CUB domain and EGF like domain containing 1 [Source:HGNC Symbol;Acc:HGNC:13441]
ENSG00000145864	5	161288429	161549044	GABRB2	5:161288183-161702593	16.7631	4.94593	1.56028	3.1699	0.0015249	0.0142708	gamma-aminobutyric acid type A receptor beta2 subunit [Source:HGNC Symbol;Acc:HGNC:4082]
ENSG00000124493	6	34018645	34155622	GRM4	6:34018644-34155622	22.7807	4.93612	1.28647	3.83694	0.000124577	0.00226713	glutamate metabotropic receptor 4 [Source:HGNC Symbol;Acc:HGNC:4596]
ENSG00000182836	5	41306954	41510628	PLCXD3	5:41306953-41510628	17.0431	4.91354	1.48792	3.30228	0.000959012	0.0101613	phosphatidylinositol specific phospholipase C X domain containing 3 [Source:HGNC Symbol;Acc:HGNC:31822]
ENSG00000036530	14	99684304	99727301	CYP46A1	14:99684303-99727301	38.35	4.91251	1.02452	4.79493	1.63e-06	7.43e-05	cytochrome P450 family 46 subfamily A member 1 [Source:HGNC Symbol;Acc:HGNC:2641]
ENSG00000166736	11	113974881	113990313	HTR3A	11:113974880-113990313	27.2052	4.91048	1.48081	3.31607	0.000912922	0.00980974	5-hydroxytryptamine receptor 3A [Source:HGNC Symbol;Acc:HGNC:5297]
ENSG00000089199	20	5911430	5925361	CHGB	20:5911429-5925361	11.1254	4.90477	1.76204	2.78358	0.00537619	0.0342956	chromogranin B [Source:HGNC Symbol;Acc:HGNC:1930]
ENSG00000184828	18	48026673	48410752	ZBTB7C	18:48026672-48410752	10.8347	4.89872	1.8248	2.68452	0.00726335	0.0422128	zinc finger and BTB domain containing 7C [Source:HGNC Symbol;Acc:HGNC:31700]
ENSG00000196616	4	99304964	99321401	ADH1B	4:99304963-99321529	11.0035	4.88302	1.64075	2.97608	0.00291956	0.0227013	alcohol dehydrogenase 1B (class I), beta polypeptide [Source:HGNC Symbol;Acc:HGNC:250]
ENSG00000149115	11	57299638	57324952	TNKS1BP1	11:57299637-57324952	163.849	4.88235	0.909339	5.36912	7.91e-08	6.38e-06	tankyrase 1 binding protein 1 [Source:HGNC Symbol;Acc:HGNC:19081]
ENSG00000106278	7	121873089	122062036	PTPRZ1	7:121873088-122062036	10.944	4.88215	1.65852	2.94369	0.00324326	0.0243565	protein tyrosine phosphatase, receptor type Z1 [Source:HGNC Symbol;Acc:HGNC:9685]
ENSG00000100433	14	88180103	88326907	KCNK10	14:88175390-88326907	21.574	4.87943	1.19816	4.07244	4.65e-05	0.00103964	potassium two pore domain channel subfamily K member 10 [Source:HGNC Symbol;Acc:HGNC:6273]
ENSG00000006468	7	13891228	13991425	ETV1	7:13891227-13991425	16.2977	4.87478	1.56038	3.12409	0.00178356	0.0160173	ETS variant 1 [Source:HGNC Symbol;Acc:HGNC:3490]
ENSG00000186094	1	48532855	50023913	AGBL4	1:48532854-50023913	16.2834	4.87366	1.41647	3.44072	0.000580179	0.00702728	ATP/GTP binding protein like 4 [Source:HGNC Symbol;Acc:HGNC:25892]
ENSG00000168743	4	105894775	106004027	NPNT	4:105552619-106022478	10.8618	4.87133	1.65486	2.94364	0.00324376	0.0243565	nephronectin [Source:HGNC Symbol;Acc:HGNC:27405]
ENSG00000128342	22	30240447	30246851	LIF	22:30239193-30246998	26.6605	4.87036	1.21088	4.02216	5.77e-05	0.00123419	LIF, interleukin 6 family cytokine [Source:HGNC Symbol;Acc:HGNC:6596]
ENSG00000133863	8	30831544	30890606	TEX15	8:30831543-30890606	32.101	4.86144	1.08289	4.48934	7.14e-06	0.000238445	testis expressed 15, meiosis and synapsis associated [Source:HGNC Symbol;Acc:HGNC:11738]
ENSG00000133640	12	85036314	85263224	LRRIQ1	12:85036313-85263224	10.5524	4.8588	1.79089	2.71306	0.00666655	0.0398965	leucine rich repeats and IQ motif containing 1 [Source:HGNC Symbol;Acc:HGNC:25708]
ENSG00000134042	18	50795120	50825402	MRO	18:50795119-50825402	16.0416	4.85782	1.38788	3.50017	0.000464965	0.00598352	maestro [Source:HGNC Symbol;Acc:HGNC:24121]
ENSG00000205592	12	40393395	40570832	MUC19	12:40393394-40570832	26.9173	4.8549	1.21133	4.00793	6.13e-05	0.00129429	mucin 19, oligomeric [Source:HGNC Symbol;Acc:HGNC:14362]
ENSG00000128602	7	129188872	129213545	SMO	7:129188871-129213545	15.8928	4.83744	1.39145	3.47653	0.000507945	0.00637466	smoothened, frizzled class receptor [Source:HGNC Symbol;Acc:HGNC:11119]
ENSG00000151632	10	4987400	5018031	AKR1C2	10:4987399-5018031	26.1273	4.83577	1.17979	4.09884	4.15e-05	0.000950594	aldo-keto reductase family 1 member C2 [Source:HGNC Symbol;Acc:HGNC:385]
ENSG00000205022	16	88863333	88866660	PABPN1L	16:88863278-88866934	31.1817	4.82978	1.1273	4.28438	1.83e-05	0.000503237	poly(A) binding protein nuclear 1 like, cytoplasmic [Source:HGNC Symbol;Acc:HGNC:37237]
ENSG00000237515	16	12901620	13240413	SHISA9	16:12901619-13240413	31.4831	4.82921	1.13703	4.2472	2.16e-05	0.000572049	shisa family member 9 [Source:HGNC Symbol;Acc:HGNC:37231]
ENSG00000138135	10	89205629	89207314	CH25H	10:89205628-89207314	10.9196	4.82691	1.77778	2.71513	0.006625	0.0397326	cholesterol 25-hydroxylase [Source:HGNC Symbol;Acc:HGNC:1907]
ENSG00000135750	1	233614004	233672512	KCNK1	1:233614003-233672512	15.6216	4.82389	1.50333	3.2088	0.00133292	0.0129769	potassium two pore domain channel subfamily K member 1 [Source:HGNC Symbol;Acc:HGNC:6272]
ENSG00000185818	4	2059512	2069089	NAT8L	4:2059511-2069089	20.763	4.82307	1.28929	3.74088	0.000183375	0.00302336	N-acetyltransferase 8 like [Source:HGNC Symbol;Acc:HGNC:26742]
ENSG00000009765	6	150368892	150405969	IYD	6:150368891-150406069	10.2542	4.81477	1.75294	2.74668	0.00602017	0.0371624	iodotyrosine deiodinase [Source:HGNC Symbol;Acc:HGNC:21071]
ENSG00000156218	15	83654086	84039842	ADAMTSL3	15:83654085-84039842	15.5231	4.80887	1.41782	3.39173	0.000694525	0.008065	ADAMTS like 3 [Source:HGNC Symbol;Acc:HGNC:14633]
ENSG00000198569	9	137230757	137236554	SLC34A3	9:137230756-137236554	10.4435	4.80398	1.716	2.79953	0.00511768	0.0331926	solute carrier family 34 member 3 [Source:HGNC Symbol;Acc:HGNC:20305]
ENSG00000128965	15	40952962	40956519	CHAC1	15:40952961-40956519	63.1424	4.80257	1.18126	4.06563	4.79e-05	0.00106396	ChaC glutathione specific gamma-glutamylcyclotransferase 1 [Source:HGNC Symbol;Acc:HGNC:28680]
ENSG00000158270	18	316740	500722	COLEC12	18:316736-500722	25.2064	4.80209	1.27698	3.76049	0.00016958	0.00285266	collectin subfamily member 12 [Source:HGNC Symbol;Acc:HGNC:16016]
ENSG00000139973	14	61811974	62112550	SYT16	14:61811918-62130962	35.9188	4.80126	0.976768	4.91545	8.86e-07	4.61e-05	synaptotagmin 16 [Source:HGNC Symbol;Acc:HGNC:23142]
ENSG00000211448	14	80197527	80387757	DIO2	14:80197526-80455469	15.148	4.80121	1.52663	3.14497	0.00166105	0.0151897	iodothyronine deiodinase 2 [Source:HGNC Symbol;Acc:HGNC:2884]
ENSG00000169181	16	27787535	28063509	GSG1L	16:27787471-28063509	15.1126	4.79639	1.48032	3.24011	0.00119485	0.011952	GSG1 like [Source:HGNC Symbol;Acc:HGNC:28283]
ENSG00000169169	19	49690898	49713731	CPT1C	19:49690897-49713731	15.3347	4.79561	1.44406	3.32092	0.000897206	0.00969227	carnitine palmitoyltransferase 1C [Source:HGNC Symbol;Acc:HGNC:18540]
ENSG00000181264	11	120325129	120333682	TMEM136	11:120325080-120333682	20.5524	4.78316	1.2439	3.8453	0.000120403	0.00221102	transmembrane protein 136 [Source:HGNC Symbol;Acc:HGNC:28280]
ENSG00000198203	2	108288639	108309915	SULT1C2	2:108288638-108309915	10.2211	4.77164	1.66995	2.85736	0.00427188	0.0294288	sulfotransferase family 1C member 2 [Source:HGNC Symbol;Acc:HGNC:11456]
ENSG00000162105	11	70467856	71252577	SHANK2	11:70467855-71252577	34.8231	4.76903	1.06178	4.49155	7.07e-06	0.00023666	SH3 and multiple ankyrin repeat domains 2 [Source:HGNC Symbol;Acc:HGNC:14295]
ENSG00000242808	3	180989770	181836880	SOX2-OT	3:180602129-181836880	24.8563	4.76074	1.14092	4.17272	3.01e-05	0.000742681	SOX2 overlapping transcript [Source:HGNC Symbol;Acc:HGNC:20209]
ENSG00000060709	12	130396137	130517917	RIMBP2	12:130396136-130517917	20.479	4.75427	1.31691	3.61018	0.000305983	0.00438747	RIMS binding protein 2 [Source:HGNC Symbol;Acc:HGNC:30339]
ENSG00000184956	11	1012821	1036706	MUC6	11:1012820-1036706	78.0533	4.75355	0.903625	5.26053	1.44e-07	1.03e-05	mucin 6, oligomeric mucus/gel-forming [Source:HGNC Symbol;Acc:HGNC:7517]
ENSG00000179954	19	55488404	55519098	SSC5D	19:55488403-55519098	19.7796	4.75118	1.30953	3.62814	0.000285471	0.00417112	scavenger receptor cysteine rich family member with 5 domains [Source:HGNC Symbol;Acc:HGNC:26641]
ENSG00000049540	7	74027789	74069907	ELN	7:74027788-74069907	9.76184	4.74939	1.69412	2.80346	0.00505578	0.0329199	elastin [Source:HGNC Symbol;Acc:HGNC:3327]
ENSG00000162896	1	206928518	206946466	PIGR	1:206928517-206946466	15.2364	4.74804	1.42503	3.33189	0.000862573	0.00941858	polymeric immunoglobulin receptor [Source:HGNC Symbol;Acc:HGNC:8968]
ENSG00000198788	11	1074875	1110511	MUC2	11:1074874-1110511	10.0681	4.7477	1.81436	2.61674	0.00887729	0.0484394	mucin 2, oligomeric mucus/gel-forming [Source:HGNC Symbol;Acc:HGNC:7512]
ENSG00000204653	19	50511600	50514690	ASPDH	19:50511599-50514690	14.8344	4.7464	1.53926	3.08357	0.00204536	0.0177015	aspartate dehydrogenase domain containing [Source:HGNC Symbol;Acc:HGNC:33856]
ENSG00000215915	1	1449689	1470158	ATAD3C	1:1449688-1470158	10.0061	4.74007	1.67359	2.83228	0.00462179	0.0310303	ATPase family, AAA domain containing 3C [Source:HGNC Symbol;Acc:HGNC:32151]
ENSG00000132517	17	5032600	5052009	SLC52A1	17:5032599-5053308	43.6744	4.73872	1.09362	4.33307	1.47e-05	0.000421603	solute carrier family 52 member 1 [Source:HGNC Symbol;Acc:HGNC:30225]
ENSG00000166415	15	53513741	53762878	WDR72	15:53513686-53762878	14.8029	4.7375	1.35984	3.48386	0.000494233	0.00626292	WD repeat domain 72 [Source:HGNC Symbol;Acc:HGNC:26790]
ENSG00000161328	11	537527	554916	LRRC56	11:537526-564055	77.7769	4.73475	0.914451	5.17769	2.25e-07	1.5e-05	leucine rich repeat containing 56 [Source:HGNC Symbol;Acc:HGNC:25430]
ENSG00000092445	15	41557675	41583586	TYRO3	15:41557674-41583586	24.4139	4.73361	1.11853	4.232	2.32e-05	0.000603396	TYRO3 protein tyrosine kinase [Source:HGNC Symbol;Acc:HGNC:12446]
ENSG00000270885	17	35731649	35743521	RASL10B	17:35574794-35868891	14.4893	4.72992	1.63451	2.89378	0.00380633	0.027187	RAS like family 10 member B [Source:HGNC Symbol;Acc:HGNC:30295]
ENSG00000186765	17	81528396	81537130	FSCN2	17:81528109-81538011	95.6259	4.72748	0.984956	4.79969	1.59e-06	7.29e-05	fascin actin-bundling protein 2, retinal [Source:HGNC Symbol;Acc:HGNC:3960]
ENSG00000137709	11	120236640	120319944	POU2F3	11:120236639-120319944	14.6198	4.71219	1.56642	3.00824	0.00262762	0.0211264	POU class 2 homeobox 3 [Source:HGNC Symbol;Acc:HGNC:19864]
ENSG00000166317	10	73644881	73663803	SYNPO2L	10:73644880-73730487	19.5106	4.70805	1.36955	3.43766	0.000586757	0.00708342	synaptopodin 2 like [Source:HGNC Symbol;Acc:HGNC:23532]
ENSG00000130208	19	44914247	44919349	APOC1	19:44905753-44919349	33.1982	4.70292	1.17406	4.00568	6.18e-05	0.00130364	apolipoprotein C1 [Source:HGNC Symbol;Acc:HGNC:607]
ENSG00000197702	11	12377185	12530801	PARVA	11:12377184-12530801	14.1308	4.70209	1.49021	3.15532	0.0016032	0.0148097	parvin alpha [Source:HGNC Symbol;Acc:HGNC:14652]
ENSG00000170500	2	100273291	100322733	LONRF2	2:100273233-100322733	29.2425	4.70128	1.05871	4.44057	8.97e-06	0.000287792	LON peptidase N-terminal domain and ring finger 2 [Source:HGNC Symbol;Acc:HGNC:24788]
ENSG00000081479	2	169127109	169362685	LRP2	2:169127108-169362685	19.1855	4.70088	1.30729	3.59588	0.000323293	0.00456289	LDL receptor related protein 2 [Source:HGNC Symbol;Acc:HGNC:6694]
ENSG00000140015	14	62699454	63102037	KCNH5	14:62699453-63102037	18.9388	4.70037	1.45543	3.22955	0.00123984	0.0123006	potassium voltage-gated channel subfamily H member 5 [Source:HGNC Symbol;Acc:HGNC:6254]
ENSG00000164082	3	51707070	51718613	GRM2	3:51707069-51718613	42.498	4.69852	1.01359	4.63552	3.56e-06	0.000138581	glutamate metabotropic receptor 2 [Source:HGNC Symbol;Acc:HGNC:4594]
ENSG00000141934	19	281040	291504	PLPP2	19:281039-291504	28.0305	4.6942	1.17286	4.00234	6.27e-05	0.0013138	phospholipid phosphatase 2 [Source:HGNC Symbol;Acc:HGNC:9230]
ENSG00000104888	19	49429401	49442360	SLC17A7	19:49429400-49442360	9.63657	4.69208	1.68905	2.77794	0.00547053	0.0346997	solute carrier family 17 member 7 [Source:HGNC Symbol;Acc:HGNC:16704]
ENSG00000180900	8	143790920	143815379	SCRIB	8:143790919-143815379	494.432	4.68765	0.817246	5.7359	9.7e-09	1.07e-06	scribbled planar cell polarity protein [Source:HGNC Symbol;Acc:HGNC:30377]
ENSG00000146267	6	99271169	99350062	FAXC	6:99271168-99350062	23.8671	4.68325	1.15634	4.05005	5.12e-05	0.00111826	failed axon connections homolog [Source:HGNC Symbol;Acc:HGNC:20742]
ENSG00000101670	18	49560699	49599182	LIPG	18:49560698-49599182	18.638	4.68302	1.29677	3.61129	0.000304683	0.004373	lipase G, endothelial type [Source:HGNC Symbol;Acc:HGNC:6623]
ENSG00000117114	1	81306160	81992436	ADGRL2	1:81306159-81992436	9.30784	4.67703	1.68495	2.77578	0.00550701	0.03485	adhesion G protein-coupled receptor L2 [Source:HGNC Symbol;Acc:HGNC:18582]
ENSG00000151322	14	32934933	33804176	NPAS3	14:32934932-33804176	14.2653	4.67555	1.51977	3.07648	0.00209461	0.0179785	neuronal PAS domain protein 3 [Source:HGNC Symbol;Acc:HGNC:19311]
ENSG00000188760	2	219543663	219550595	TMEM198	2:219538946-219550595	14.2113	4.67532	1.58197	2.95538	0.00312285	0.0236877	transmembrane protein 198 [Source:HGNC Symbol;Acc:HGNC:33704]
ENSG00000135406	12	49293252	49298686	PRPH	12:49292630-49331731	9.56752	4.67188	1.76414	2.64824	0.00809114	0.0454955	peripherin [Source:HGNC Symbol;Acc:HGNC:9461]
ENSG00000183454	16	9753404	10182754	GRIN2A	16:9753403-10182754	24.0428	4.66677	1.24	3.76354	0.000167524	0.00282851	glutamate ionotropic receptor NMDA type subunit 2A [Source:HGNC Symbol;Acc:HGNC:4585]
ENSG00000089558	17	42156891	42181278	KCNH4	17:42156890-42181278	18.5791	4.65238	1.26543	3.67651	0.000236451	0.00364162	potassium voltage-gated channel subfamily H member 4 [Source:HGNC Symbol;Acc:HGNC:6253]
ENSG00000118946	13	57631810	57729311	PCDH17	13:57631757-57729311	13.9725	4.65057	1.41303	3.2912	0.000997615	0.0104729	protocadherin 17 [Source:HGNC Symbol;Acc:HGNC:14267]
ENSG00000112964	5	42423777	42721878	GHR	5:42423776-42721878	18.535	4.6441	1.38987	3.34139	0.000833609	0.00922663	growth hormone receptor [Source:HGNC Symbol;Acc:HGNC:4263]
ENSG00000126461	19	49642125	49658642	SCAF1	19:49642124-49658642	473.151	4.63812	0.800886	5.79124	6.99e-09	7.99e-07	SR-related CTD associated factor 1 [Source:HGNC Symbol;Acc:HGNC:30403]
ENSG00000116661	1	11648367	11655785	FBXO2	1:11648366-11663327	32.1063	4.63453	1.22581	3.78079	0.000156331	0.00269696	F-box protein 2 [Source:HGNC Symbol;Acc:HGNC:13581]
ENSG00000105559	19	48837097	48868632	PLEKHA4	19:48837096-48868632	18.5981	4.63341	1.23228	3.76002	0.000169902	0.00285282	pleckstrin homology domain containing A4 [Source:HGNC Symbol;Acc:HGNC:14339]
ENSG00000214814	8	123851987	124120061	FER1L6	8:123851986-124171522	9.23971	4.61984	1.75919	2.62612	0.00863646	0.0475285	fer-1 like family member 6 [Source:HGNC Symbol;Acc:HGNC:28065]
ENSG00000099381	16	30957294	30985116	SETD1A	16:30957293-30989152	13.9384	4.61926	1.43777	3.21278	0.00131456	0.0128772	SET domain containing 1A [Source:HGNC Symbol;Acc:HGNC:29010]
ENSG00000174307	1	201464383	201469237	PHLDA3	1:201464382-201469237	18.4127	4.61726	1.30771	3.53081	0.000414297	0.00547244	pleckstrin homology like domain family A member 3 [Source:HGNC Symbol;Acc:HGNC:8934]
ENSG00000198010	8	737596	1708474	DLGAP2	8:614745-1708474	27.251	4.61279	1.16023	3.97574	7.02e-05	0.00143027	DLG associated protein 2 [Source:HGNC Symbol;Acc:HGNC:2906]
ENSG00000277363	17	38530016	38605930	SRCIN1	17:38530015-38605930	18.3196	4.60968	1.3172	3.49962	0.000465922	0.0059916	SRC kinase signaling inhibitor 1 [Source:HGNC Symbol;Acc:HGNC:29506]
ENSG00000259571	11	122115354	122116215	BLID	11:122028326-122556721	23.0041	4.60457	1.23756	3.7207	0.000198672	0.00318907	BH3-like motif containing, cell death inducer [Source:HGNC Symbol;Acc:HGNC:33495]
ENSG00000204930	9	35816391	35828747	FAM221B	9:35812959-35854880	22.7124	4.60334	1.36387	3.3752	0.000737624	0.0084138	family with sequence similarity 221 member B [Source:HGNC Symbol;Acc:HGNC:30762]
ENSG00000107147	9	135702185	135795508	KCNT1	9:135702184-135795508	22.2351	4.59856	1.25273	3.67082	0.000241778	0.00370022	potassium sodium-activated channel subfamily T member 1 [Source:HGNC Symbol;Acc:HGNC:18865]
ENSG00000167701	8	144502973	144507174	GPT	8:144477968-144507174	35.7676	4.5957	1.20332	3.81919	0.000133892	0.00239091	glutamic--pyruvic transaminase [Source:HGNC Symbol;Acc:HGNC:4552]
ENSG00000176887	2	5692667	5701385	SOX11	2:5692666-5708095	22.2426	4.59482	1.18089	3.89099	9.98e-05	0.00189935	SRY-box 11 [Source:HGNC Symbol;Acc:HGNC:11191]
ENSG00000186827	1	1211326	1214138	TNFRSF4	1:1211105-1216179	277.713	4.59459	0.807215	5.6919	1.26e-08	1.33e-06	TNF receptor superfamily member 4 [Source:HGNC Symbol;Acc:HGNC:11918]
ENSG00000204366	6	31899607	31901992	ZBTB12	6:31897784-31952084	44.7156	4.59156	1.00733	4.55815	5.16e-06	0.000185862	zinc finger and BTB domain containing 12 [Source:HGNC Symbol;Acc:HGNC:19066]
ENSG00000101203	20	63293186	63334851	COL20A1	20:63293185-63334851	13.6938	4.58452	1.54217	2.97278	0.00295121	0.0228326	collagen type XX alpha 1 chain [Source:HGNC Symbol;Acc:HGNC:14670]
ENSG00000037280	5	180601506	180649624	FLT4	5:180601505-180649624	39.5178	4.58129	1.14118	4.0145	5.96e-05	0.00126531	fms related tyrosine kinase 4 [Source:HGNC Symbol;Acc:HGNC:3767]
ENSG00000143631	1	152302175	152325203	FLG	1:152122533-152445456	13.2701	4.57882	1.47049	3.1138	0.00184694	0.0164288	filaggrin [Source:HGNC Symbol;Acc:HGNC:3748]
ENSG00000121871	3	165186720	165197109	SLITRK3	3:165186719-165197109	8.95567	4.57238	1.73963	2.62837	0.00857959	0.0473299	SLIT and NTRK like family member 3 [Source:HGNC Symbol;Acc:HGNC:23501]
ENSG00000176406	8	103500748	104256094	RIMS2	8:103483397-104256094	21.9308	4.5707	1.33685	3.41901	0.000628504	0.00745961	regulating synaptic membrane exocytosis 2 [Source:HGNC Symbol;Acc:HGNC:17283]
ENSG00000153930	17	55882301	56511659	ANKFN1	17:55882300-56511659	18.0811	4.565	1.38975	3.28477	0.00102067	0.0106323	ankyrin repeat and fibronectin type III domain containing 1 [Source:HGNC Symbol;Acc:HGNC:26766]
ENSG00000198835	1	228149852	228159826	GJC2	1:228149851-228159826	17.5177	4.56464	1.3602	3.35585	0.000791204	0.0088758	gap junction protein gamma 2 [Source:HGNC Symbol;Acc:HGNC:17494]
ENSG00000162576	1	1352689	1361777	MXRA8	1:1351476-1361833	122.578	4.56381	0.861179	5.29949	1.16e-07	8.66e-06	matrix remodeling associated 8 [Source:HGNC Symbol;Acc:HGNC:7542]
ENSG00000171435	12	117453012	117968983	KSR2	12:117453011-117968983	51.9642	4.56095	0.95305	4.78563	1.7e-06	7.68e-05	kinase suppressor of ras 2 [Source:HGNC Symbol;Acc:HGNC:18610]
ENSG00000164674	6	158650014	158764876	SYTL3	6:158650013-158764876	97.7223	4.56068	1.04934	4.34623	1.38e-05	0.000400874	synaptotagmin like 3 [Source:HGNC Symbol;Acc:HGNC:15587]
ENSG00000138823	4	99563761	99623999	MTTP	4:99546499-99625913	8.80324	4.55549	1.7218	2.64577	0.00815041	0.045709	microsomal triglyceride transfer protein [Source:HGNC Symbol;Acc:HGNC:7467]
ENSG00000178031	9	17906563	18910950	ADAMTSL1	9:17906562-18910950	22.0327	4.55426	1.25558	3.62722	0.000286494	0.00417735	ADAMTS like 1 [Source:HGNC Symbol;Acc:HGNC:14632]
ENSG00000167861	17	74950743	74973166	HID1	17:74950742-74975728	122.043	4.55062	0.94198	4.83091	1.36e-06	6.42e-05	HID1 domain containing [Source:HGNC Symbol;Acc:HGNC:15736]
ENSG00000144619	3	2098813	3057956	CNTN4	3:2098812-3126613	13.0099	4.54328	1.51174	3.00534	0.00265284	0.0212542	contactin 4 [Source:HGNC Symbol;Acc:HGNC:2174]
ENSG00000100867	14	23630115	23645639	DHRS2	14:23630114-23645639	21.6286	4.53462	1.24188	3.65142	0.000260791	0.0039107	dehydrogenase/reductase 2 [Source:HGNC Symbol;Acc:HGNC:18349]
ENSG00000148584	10	50799409	50885675	A1CF	10:50739317-50885675	21.2343	4.52938	1.22153	3.70797	0.000208928	0.00330999	APOBEC1 complementation factor [Source:HGNC Symbol;Acc:HGNC:24086]
ENSG00000145934	5	167284799	168264157	TENM2	5:167284798-168264157	12.6161	4.52839	1.58115	2.864	0.00418333	0.0289609	teneurin transmembrane protein 2 [Source:HGNC Symbol;Acc:HGNC:29943]
ENSG00000184156	8	132120859	132480953	KCNQ3	8:132120858-132480953	21.2234	4.52796	1.19576	3.78668	0.000152676	0.00265022	potassium voltage-gated channel subfamily Q member 3 [Source:HGNC Symbol;Acc:HGNC:6297]
ENSG00000136531	2	165239372	165392732	SCN2A	2:165239371-165392732	29.6453	4.52382	1.019	4.43947	9.02e-06	0.000289	sodium voltage-gated channel alpha subunit 2 [Source:HGNC Symbol;Acc:HGNC:10588]
ENSG00000166669	16	10326434	10483638	ATF7IP2	16:10326433-10483638	16.9531	4.52093	1.4303	3.16083	0.00157319	0.0145805	activating transcription factor 7 interacting protein 2 [Source:HGNC Symbol;Acc:HGNC:20397]
ENSG00000167508	16	88651935	88663161	MVD	16:88651934-88663161	429.074	4.50452	0.677758	6.64622	3.01e-11	6.3e-09	mevalonate diphosphate decarboxylase [Source:HGNC Symbol;Acc:HGNC:7529]
ENSG00000164287	5	55112995	55173175	CDC20B	5:55112994-55173175	21.3634	4.49321	1.24838	3.59924	0.000319147	0.00452012	cell division cycle 20B [Source:HGNC Symbol;Acc:HGNC:24222]
ENSG00000197603	5	37106228	37249428	C5orf42	5:37077690-37249513	16.6484	4.4922	1.2945	3.47023	0.000520019	0.00648158	chromosome 5 open reading frame 42 [Source:HGNC Symbol;Acc:HGNC:25801]
ENSG00000088367	20	36091504	36232799	EPB41L1	20:36091503-36232799	16.9354	4.49161	1.30051	3.45373	0.000552884	0.00679599	erythrocyte membrane protein band 4.1 like 1 [Source:HGNC Symbol;Acc:HGNC:3378]
ENSG00000204624	1	11479166	11537584	DISP3	1:11479165-11537584	12.5172	4.486	1.48477	3.02134	0.00251655	0.0205137	dispatched RND transporter family member 3 [Source:HGNC Symbol;Acc:HGNC:29251]
ENSG00000169962	1	1331314	1335306	TAS1R3	1:1330302-1349364	308.186	4.48577	0.734322	6.10873	1e-09	1.46e-07	taste 1 receptor member 3 [Source:HGNC Symbol;Acc:HGNC:15661]
ENSG00000103021	16	58231157	58283836	CCDC113	16:58231156-58295047	16.1589	4.47543	1.36818	3.27107	0.00107141	0.0110411	coiled-coil domain containing 113 [Source:HGNC Symbol;Acc:HGNC:25002]
ENSG00000100726	16	1493344	1510457	TELO2	16:1493343-1612110	387.123	4.47471	0.783348	5.71229	1.11e-08	1.2e-06	telomere maintenance 2 [Source:HGNC Symbol;Acc:HGNC:29099]
ENSG00000174672	11	1389899	1462689	BRSK2	11:1389898-1462689	36.5828	4.46988	1.09388	4.08627	4.38e-05	0.000989606	BR serine/threonine kinase 2 [Source:HGNC Symbol;Acc:HGNC:11405]
ENSG00000076344	16	268301	275980	RGS11	16:234545-283010	12.3418	4.4643	1.61954	2.75653	0.00584185	0.0363278	regulator of G protein signaling 11 [Source:HGNC Symbol;Acc:HGNC:9993]
ENSG00000213199	7	151048292	151052756	ASIC3	7:151048291-151052756	12.3377	4.46395	1.4313	3.11881	0.00181584	0.0162074	acid sensing ion channel subunit 3 [Source:HGNC Symbol;Acc:HGNC:101]
ENSG00000173227	11	67006778	67050863	SYT12	11:67006777-67050863	16.313	4.45648	1.27435	3.49706	0.000470416	0.00603025	synaptotagmin 12 [Source:HGNC Symbol;Acc:HGNC:18381]
ENSG00000090971	19	55485004	55487568	NAT14	19:55485003-55487610	32.4893	4.45039	1.03791	4.28783	1.8e-05	0.000497752	N-acetyltransferase 14 (putative) [Source:HGNC Symbol;Acc:HGNC:28918]
ENSG00000164627	6	39329990	39725405	KIF6	6:39329989-39725405	15.8592	4.44339	1.39668	3.1814	0.00146566	0.0139055	kinesin family member 6 [Source:HGNC Symbol;Acc:HGNC:21202]
ENSG00000131386	3	16174649	16231992	GALNT15	3:16174648-16231992	11.8045	4.44282	1.65385	2.68634	0.00722397	0.0420676	polypeptide N-acetylgalactosaminyltransferase 15 [Source:HGNC Symbol;Acc:HGNC:21531]
ENSG00000137821	15	70853239	71053657	LRRC49	15:70829129-71053657	16.0842	4.44015	1.29509	3.42844	0.000607055	0.00727548	leucine rich repeat containing 49 [Source:HGNC Symbol;Acc:HGNC:25965]
ENSG00000136274	7	45080438	45088914	NACAD	7:45080437-45088914	20.1521	4.43847	1.34757	3.29369	0.000988799	0.0104011	NAC alpha domain containing [Source:HGNC Symbol;Acc:HGNC:22196]
ENSG00000127561	16	1989660	1994275	SYNGR3	16:1984206-1994275	30.0271	4.43696	1.43531	3.09129	0.00199292	0.0173465	synaptogyrin 3 [Source:HGNC Symbol;Acc:HGNC:11501]
ENSG00000182870	12	132196372	132329349	GALNT9	12:132196371-132329349	12.1203	4.43604	1.41698	3.13064	0.00174427	0.0157343	polypeptide N-acetylgalactosaminyltransferase 9 [Source:HGNC Symbol;Acc:HGNC:4131]
ENSG00000110427	11	33542072	33674102	KIAA1549L	11:33542071-33696701	24.098	4.43115	1.24144	3.56936	0.000357861	0.00490646	KIAA1549 like [Source:HGNC Symbol;Acc:HGNC:24836]
ENSG00000157703	7	138594285	138701352	SVOPL	7:138594284-138701352	11.9664	4.42378	1.61055	2.74676	0.00601873	0.0371598	SVOP like [Source:HGNC Symbol;Acc:HGNC:27034]
ENSG00000160226	21	44328944	44339402	C21orf2	21:44300049-44340470	239.835	4.42132	0.859237	5.14564	2.67e-07	1.71e-05	chromosome 21 open reading frame 2 [Source:HGNC Symbol;Acc:HGNC:1260]
ENSG00000160460	19	40466241	40576464	SPTBN4	19:40466240-40576464	23.6614	4.41677	1.18199	3.73672	0.000186433	0.00304716	spectrin beta, non-erythrocytic 4 [Source:HGNC Symbol;Acc:HGNC:14896]
ENSG00000211897	14	105769102	105771405	IGHG3	14:105769101-105771405	1710.07	4.41637	0.981705	4.49867	6.84e-06	0.000230273	immunoglobulin heavy constant gamma 3 (G3m marker) [Source:HGNC Symbol;Acc:HGNC:5527]
ENSG00000107731	10	71212570	71302864	UNC5B	10:71212569-71302864	11.9571	4.41559	1.43256	3.08231	0.00205401	0.0177428	unc-5 netrin receptor B [Source:HGNC Symbol;Acc:HGNC:12568]
ENSG00000134762	18	30990008	31042815	DSC3	18:30990007-31042815	11.69	4.4147	1.66085	2.65809	0.00785849	0.0445445	desmocollin 3 [Source:HGNC Symbol;Acc:HGNC:3037]
ENSG00000215218	5	6448623	6494909	UBE2QL1	5:6448622-6494909	11.8781	4.40688	1.55515	2.83373	0.00460087	0.0309526	ubiquitin conjugating enzyme E2 Q family like 1 [Source:HGNC Symbol;Acc:HGNC:37269]
ENSG00000103855	15	73683966	73714518	CD276	15:73683965-73714518	15.6876	4.40227	1.29102	3.40992	0.000649828	0.00766469	CD276 molecule [Source:HGNC Symbol;Acc:HGNC:19137]
ENSG00000089847	19	4183354	4224814	ANKRD24	19:4183353-4224814	23.6009	4.39909	1.24506	3.53324	0.000410496	0.00543207	ankyrin repeat domain 24 [Source:HGNC Symbol;Acc:HGNC:29424]
ENSG00000177103	11	117427773	117817525	DSCAML1	11:117427772-117877486	15.4354	4.39583	1.36743	3.21468	0.00130591	0.0128062	DS cell adhesion molecule like 1 [Source:HGNC Symbol;Acc:HGNC:14656]
ENSG00000204866	19	46143106	46161299	IGFL2	19:46101121-46203147	11.5569	4.39357	1.53628	2.85988	0.00423796	0.0292584	IGF like family member 2 [Source:HGNC Symbol;Acc:HGNC:32929]
ENSG00000243902	22	37339583	37427445	ELFN2	22:37339582-37427470	38.8739	4.393	0.937311	4.68681	2.77e-06	0.000115003	extracellular leucine rich repeat and fibronectin type III domain containing 2 [Source:NCBI gene;Acc:114794]
ENSG00000188886	2	96123850	96138436	ASTL	2:96123849-96138436	15.3333	4.38847	1.45844	3.00901	0.00262101	0.0210872	astacin like metalloendopeptidase [Source:HGNC Symbol;Acc:HGNC:31704]
ENSG00000108691	17	34255218	34257203	CCL2	17:34255217-34257425	23.6585	4.38559	1.22771	3.57216	0.000354055	0.00487036	C-C motif chemokine ligand 2 [Source:HGNC Symbol;Acc:HGNC:10618]
ENSG00000130294	2	240713764	240820308	KIF1A	2:240713763-240820308	15.2003	4.38427	1.39863	3.13468	0.00172039	0.0155843	kinesin family member 1A [Source:HGNC Symbol;Acc:HGNC:888]
ENSG00000172000	19	2867335	2883445	ZNF556	19:2867334-2883445	11.4625	4.3822	1.53323	2.85815	0.00426114	0.0293824	zinc finger protein 556 [Source:HGNC Symbol;Acc:HGNC:25669]
ENSG00000161677	19	50505998	50511353	JOSD2	19:50496552-50511353	34.4452	4.36954	1.10138	3.96734	7.27e-05	0.00147177	Josephin domain containing 2 [Source:HGNC Symbol;Acc:HGNC:28853]
ENSG00000100739	14	96255824	96268967	BDKRB1	14:96204678-96268967	15.086	4.36708	1.37611	3.17349	0.00150617	0.0141791	bradykinin receptor B1 [Source:HGNC Symbol;Acc:HGNC:1029]
ENSG00000261236	8	144262102	144291370	BOP1	8:144147988-144291370	198.781	4.35996	0.772	5.64761	1.63e-08	1.68e-06	block of proliferation 1 [Source:HGNC Symbol;Acc:HGNC:15519]
ENSG00000184524	11	787104	790123	CEND1	11:786528-790123	49.2624	4.35817	1.04653	4.16438	3.12e-05	0.000766206	cell cycle exit and neuronal differentiation 1 [Source:HGNC Symbol;Acc:HGNC:24153]
ENSG00000108684	17	33013087	34174964	ASIC2	17:33013086-34195937	19.2692	4.35627	1.23957	3.51433	0.000440862	0.00575154	acid sensing ion channel subunit 2 [Source:HGNC Symbol;Acc:HGNC:99]
ENSG00000119547	18	57435685	57491297	ONECUT2	18:57435684-57491327	30.7723	4.35613	1.05417	4.1323	3.59e-05	0.000852178	one cut homeobox 2 [Source:HGNC Symbol;Acc:HGNC:8139]
ENSG00000137491	11	75100563	75206549	SLCO2B1	11:75099171-75206715	92.4379	4.34725	1.16858	3.72012	0.000199131	0.00319363	solute carrier organic anion transporter family member 2B1 [Source:HGNC Symbol;Acc:HGNC:10962]
ENSG00000124507	6	34466061	34535231	PACSIN1	6:34466060-34535231	76.2942	4.34635	0.941538	4.61622	3.91e-06	0.000149706	protein kinase C and casein kinase substrate in neurons 1 [Source:HGNC Symbol;Acc:HGNC:8570]
ENSG00000185565	3	115802363	117139389	LSAMP	3:115802362-117139389	18.8854	4.34499	1.25156	3.47166	0.000517242	0.00645358	limbic system-associated membrane protein [Source:HGNC Symbol;Acc:HGNC:6705]
ENSG00000142235	19	48485271	48513189	LMTK3	19:48485270-48513189	33.5996	4.34494	1.16527	3.7287	0.000192471	0.00312113	lemur tyrosine kinase 3 [Source:HGNC Symbol;Acc:HGNC:19295]
ENSG00000160360	9	136327476	136359605	GPSM1	9:136327475-136373681	44.84	4.33727	1.02531	4.23021	2.33e-05	0.000606467	G protein signaling modulator 1 [Source:HGNC Symbol;Acc:HGNC:17858]
ENSG00000198796	18	58481247	58628957	ALPK2	18:58481246-58628957	15.2411	4.33176	1.29044	3.35682	0.000788457	0.0088586	alpha kinase 2 [Source:HGNC Symbol;Acc:HGNC:20565]
ENSG00000019144	11	118606440	118658038	PHLDB1	11:118606439-118679690	44.1613	4.32734	0.975132	4.4377	9.09e-06	0.000291139	pleckstrin homology like domain family B member 1 [Source:HGNC Symbol;Acc:HGNC:23697]
ENSG00000173805	17	41717742	41734644	HAP1	17:41717741-41734644	22.2168	4.32443	1.15772	3.73528	0.000187503	0.00306236	huntingtin associated protein 1 [Source:HGNC Symbol;Acc:HGNC:4812]
ENSG00000185522	11	554855	560779	LMNTD2	11:537526-564055	33.1124	4.31952	1.12113	3.85282	0.000116764	0.00215943	lamin tail domain containing 2 [Source:HGNC Symbol;Acc:HGNC:28561]
ENSG00000101311	20	6074845	6123544	FERMT1	20:6074844-6123577	11.2596	4.31771	1.5389	2.80571	0.00502052	0.0327722	fermitin family member 1 [Source:HGNC Symbol;Acc:HGNC:15889]
ENSG00000197410	4	154232037	154491716	DCHS2	4:154142121-154491716	22.5001	4.31629	1.2112	3.56366	0.000365715	0.00497858	dachsous cadherin-related 2 [Source:HGNC Symbol;Acc:HGNC:23111]
ENSG00000181773	1	27392644	27395814	GPR3	1:27392643-27395814	18.4654	4.3153	1.28934	3.34692	0.000817153	0.00906926	G protein-coupled receptor 3 [Source:HGNC Symbol;Acc:HGNC:4484]
ENSG00000091622	17	6451264	6556494	PITPNM3	17:6444414-6556494	36.5567	4.31466	1.026	4.20533	2.61e-05	0.000665342	PITPNM family member 3 [Source:HGNC Symbol;Acc:HGNC:21043]
ENSG00000116147	1	175315194	175743770	TNR	1:175307217-175743770	117.157	4.31326	0.81652	5.28249	1.27e-07	9.31e-06	tenascin R [Source:HGNC Symbol;Acc:HGNC:11953]
ENSG00000211895	14	105707118	105708665	IGHA1	14:105583295-105709281	4353.04	4.30981	0.999292	4.31286	1.61e-05	0.000453499	immunoglobulin heavy constant alpha 1 [Source:HGNC Symbol;Acc:HGNC:5478]
ENSG00000247095	11	565660	568457	MIR210HG	11:565504-568457	59.2649	4.30788	0.796717	5.40703	6.41e-08	5.36e-06	MIR210 host gene [Source:HGNC Symbol;Acc:HGNC:39524]
ENSG00000171956	15	60004222	60061730	FOXB1	15:60004221-60061730	25.7467	4.30388	1.07964	3.98641	6.71e-05	0.00138528	forkhead box B1 [Source:HGNC Symbol;Acc:HGNC:3799]
ENSG00000178965	1	74568111	74673738	ERICH3	1:74568110-74673738	32.6111	4.28296	0.979214	4.37387	1.22e-05	0.000364476	glutamate rich 3 [Source:HGNC Symbol;Acc:HGNC:25346]
ENSG00000147488	8	52110839	52460959	ST18	8:52110838-52460959	24.9862	4.27742	1.16323	3.67718	0.000235829	0.00363512	ST18, C2H2C-type zinc finger [Source:HGNC Symbol;Acc:HGNC:18695]
ENSG00000077264	X	110944285	111227361	PAK3	X:110944284-111227361	14.2262	4.27677	1.51722	2.81882	0.00482007	0.0318803	p21 (RAC1) activated kinase 3 [Source:HGNC Symbol;Acc:HGNC:8592]
ENSG00000141519	17	80036632	80100613	CCDC40	17:80036631-80100613	14.7013	4.27613	1.38706	3.08287	0.00205012	0.0177301	coiled-coil domain containing 40 [Source:HGNC Symbol;Acc:HGNC:26090]
ENSG00000166573	18	77250549	77277896	GALR1	18:77250548-77277896	22.7218	4.27591	1.31585	3.24955	0.0011559	0.0116645	galanin receptor 1 [Source:HGNC Symbol;Acc:HGNC:4132]
ENSG00000144644	3	30726200	30894765	GADL1	3:30726199-30894765	14.715	4.27173	1.41846	3.01153	0.00259936	0.021001	glutamate decarboxylase like 1 [Source:HGNC Symbol;Acc:HGNC:27949]
ENSG00000066629	14	99737693	99942060	EML1	14:99737692-99942060	10.625	4.26896	1.5884	2.68759	0.00719697	0.0419823	echinoderm microtubule associated protein like 1 [Source:HGNC Symbol;Acc:HGNC:3330]
ENSG00000078900	1	3652520	3736201	TP73	1:3630766-3771645	136.563	4.26674	0.819187	5.2085	1.9e-07	1.3e-05	tumor protein p73 [Source:HGNC Symbol;Acc:HGNC:12003]
ENSG00000163618	3	62398346	62875389	CADPS	3:62398345-62875389	28.6284	4.26309	1.21861	3.49832	0.000468197	0.00601026	calcium dependent secretion activator [Source:HGNC Symbol;Acc:HGNC:1426]
ENSG00000118972	12	4368227	4379728	FGF23	12:4368226-4379728	11.0332	4.25741	1.54776	2.7507	0.00594681	0.0368217	fibroblast growth factor 23 [Source:HGNC Symbol;Acc:HGNC:3680]
ENSG00000137648	11	118077012	118121890	TMPRSS4	11:117984122-118121890	14.342	4.25721	1.47501	2.88623	0.00389883	0.0276205	transmembrane protease, serine 4 [Source:HGNC Symbol;Acc:HGNC:11878]
ENSG00000135824	1	182641816	182684576	RGS8	1:182641815-182684576	10.5109	4.25279	1.60791	2.64491	0.00817123	0.0457975	regulator of G protein signaling 8 [Source:HGNC Symbol;Acc:HGNC:16810]
ENSG00000130702	20	62307955	62367312	LAMA5	20:62302092-62367312	196.844	4.25185	0.673855	6.30974	2.8e-10	4.74e-08	laminin subunit alpha 5 [Source:HGNC Symbol;Acc:HGNC:6485]
ENSG00000164619	7	33904911	34155872	BMPER	7:33904910-34155872	17.57	4.24029	1.28334	3.3041	0.000952805	0.0101087	BMP binding endothelial regulator [Source:HGNC Symbol;Acc:HGNC:24154]
ENSG00000138771	4	76435100	76783253	SHROOM3	4:76435099-76801964	17.2928	4.24022	1.49579	2.83478	0.00458578	0.0308795	shroom family member 3 [Source:HGNC Symbol;Acc:HGNC:30422]
ENSG00000117983	11	1223066	1262172	MUC5B	11:1223065-1262172	55.3493	4.24018	0.966788	4.38584	1.16e-05	0.000348243	mucin 5B, oligomeric mucus/gel-forming [Source:HGNC Symbol;Acc:HGNC:7516]
ENSG00000172987	10	98457077	99235862	HPSE2	10:98457076-99235862	10.6384	4.23974	1.52206	2.78552	0.00534421	0.0341636	heparanase 2 (inactive) [Source:HGNC Symbol;Acc:HGNC:18374]
ENSG00000158786	1	20139326	20150386	PLA2G2F	1:20139325-20150386	17.4577	4.23498	1.31	3.23282	0.00122575	0.0121973	phospholipase A2 group IIF [Source:HGNC Symbol;Acc:HGNC:30040]
ENSG00000135100	12	120978543	121002512	HNF1A	12:120941727-121016502	10.5516	4.23346	1.56629	2.70286	0.00687459	0.0407245	HNF1 homeobox A [Source:HGNC Symbol;Acc:HGNC:11621]
ENSG00000183230	10	65912518	67696169	CTNNA3	10:65912517-67696169	20.6879	4.23147	1.25268	3.37794	0.000730309	0.00834672	catenin alpha 3 [Source:HGNC Symbol;Acc:HGNC:2511]
ENSG00000140691	16	31458080	31467166	ARMC5	16:31455065-31467166	14.0295	4.2297	1.48475	2.84876	0.004389	0.0299919	armadillo repeat containing 5 [Source:HGNC Symbol;Acc:HGNC:25781]
ENSG00000124191	20	43914864	44069616	TOX2	20:43914863-44069676	126.512	4.22892	0.740351	5.71205	1.12e-08	1.2e-06	TOX high mobility group box family member 2 [Source:HGNC Symbol;Acc:HGNC:16095]
ENSG00000126464	19	49591643	49626439	PRR12	19:49591376-49632939	1310.73	4.22493	0.776017	5.44438	5.2e-08	4.46e-06	proline rich 12 [Source:HGNC Symbol;Acc:HGNC:29217]
ENSG00000177614	1	230314482	230426371	PGBD5	1:230314481-230426371	17.1687	4.22479	1.29826	3.25419	0.00113716	0.0115329	piggyBac transposable element derived 5 [Source:HGNC Symbol;Acc:HGNC:19405]
ENSG00000121005	8	74984515	75034558	CRISPLD1	8:74984514-75034680	10.4655	4.22148	1.60673	2.62737	0.00860485	0.0474333	cysteine rich secretory protein LCCL domain containing 1 [Source:HGNC Symbol;Acc:HGNC:18206]
ENSG00000172318	2	167868948	167874041	B3GALT1	2:167814773-167941217	14.0021	4.22051	1.46024	2.89028	0.003849	0.0273952	beta-1,3-galactosyltransferase 1 [Source:HGNC Symbol;Acc:HGNC:916]
ENSG00000106078	7	51016212	51316818	COBL	7:50866746-51316818	20.7347	4.21831	1.11295	3.7902	0.000150524	0.00262158	cordon-bleu WH2 repeat protein [Source:HGNC Symbol;Acc:HGNC:22199]
ENSG00000186862	10	101007683	101031157	PDZD7	10:100996617-101031157	13.461	4.19835	1.53027	2.74353	0.00607823	0.0374222	PDZ domain containing 7 [Source:HGNC Symbol;Acc:HGNC:26257]
ENSG00000181143	19	8848844	8981342	MUC16	19:8848843-8981342	111.674	4.1883	0.85937	4.87369	1.1e-06	5.44e-05	mucin 16, cell surface associated [Source:HGNC Symbol;Acc:HGNC:15582]
ENSG00000075618	7	5592823	5606655	FSCN1	7:5592822-5606655	70.5337	4.18728	0.941189	4.44893	8.63e-06	0.000280258	fascin actin-bundling protein 1 [Source:HGNC Symbol;Acc:HGNC:11148]
ENSG00000143028	1	109466628	109482137	SYPL2	1:109466627-109482137	10.2184	4.1849	1.59442	2.62471	0.00867223	0.0476392	synaptophysin like 2 [Source:HGNC Symbol;Acc:HGNC:27638]
ENSG00000146966	7	140518420	140673993	DENND2A	7:140518419-140924764	10.2325	4.1795	1.52518	2.74032	0.00613789	0.037664	DENN domain containing 2A [Source:HGNC Symbol;Acc:HGNC:22212]
ENSG00000110900	12	30926428	30996599	TSPAN11	12:30926427-31006010	13.3215	4.17894	1.39797	2.98929	0.00279629	0.0220404	tetraspanin 11 [Source:HGNC Symbol;Acc:HGNC:30795]
ENSG00000281406	1	205434886	205437879	BLACAT1	1:205373251-205469024	16.838	4.17216	1.40099	2.97801	0.00290123	0.0226225	bladder cancer associated transcript 1 (non-protein coding) [Source:HGNC Symbol;Acc:HGNC:48597]
ENSG00000189143	7	73799542	73832693	CLDN4	7:73799541-73832693	13.2184	4.17214	1.58956	2.62472	0.00867199	0.0476392	claudin 4 [Source:HGNC Symbol;Acc:HGNC:2046]
ENSG00000124006	2	219550729	219571859	OBSL1	2:219550728-219575713	20.0903	4.16942	1.23135	3.38606	0.00070903	0.00818042	obscurin like 1 [Source:HGNC Symbol;Acc:HGNC:29092]
ENSG00000123159	19	14477760	14496149	GIPC1	19:14477759-14496149	142.117	4.1681	0.836076	4.98531	6.19e-07	3.45e-05	GIPC PDZ domain containing family member 1 [Source:HGNC Symbol;Acc:HGNC:1226]
ENSG00000134138	15	36889204	37101299	MEIS2	15:36889203-37101299	20.0886	4.16548	1.26198	3.30076	0.000964241	0.0102048	Meis homeobox 2 [Source:HGNC Symbol;Acc:HGNC:7001]
ENSG00000125841	20	346782	359660	NRSN2	20:320312-359660	16.7359	4.16462	1.20801	3.44751	0.000565789	0.00690193	neurensin 2 [Source:HGNC Symbol;Acc:HGNC:16229]
ENSG00000167601	19	41219203	41261766	AXL	19:41219202-41261990	26.6265	4.16139	1.18238	3.51949	0.000432373	0.00565598	AXL receptor tyrosine kinase [Source:HGNC Symbol;Acc:HGNC:905]
ENSG00000002746	7	43112599	43566001	HECW1	7:42954134-43566001	16.3732	4.15789	1.32721	3.13279	0.00173151	0.0156617	HECT, C2 and WW domain containing E3 ubiquitin protein ligase 1 [Source:HGNC Symbol;Acc:HGNC:22195]
ENSG00000173947	1	111346288	111353013	PIFO	1:111346287-111353013	13.3884	4.13283	1.47356	2.80465	0.00503707	0.0328206	primary cilia formation [Source:HGNC Symbol;Acc:HGNC:27009]
ENSG00000214216	3	158962928	159266307	IQCJ	3:158962927-159897360	23.1955	4.13033	1.27353	3.24322	0.00118186	0.0118478	IQ motif containing J [Source:HGNC Symbol;Acc:HGNC:32406]
ENSG00000141431	18	33578577	33751192	ASXL3	18:33578576-33751192	16.3588	4.12992	1.23284	3.34993	0.000808319	0.00900339	additional sex combs like 3, transcriptional regulator [Source:HGNC Symbol;Acc:HGNC:29357]
ENSG00000119973	10	118589989	118595699	PRLHR	10:118589988-118595699	13.1333	4.12881	1.4082	2.93197	0.00336815	0.025084	prolactin releasing hormone receptor [Source:HGNC Symbol;Acc:HGNC:4464]
ENSG00000186810	X	71615916	71618517	CXCR3	X:71615915-71618517	134.013	4.1267	0.810252	5.09311	3.52e-07	2.16e-05	C-X-C motif chemokine receptor 3 [Source:HGNC Symbol;Acc:HGNC:4540]
ENSG00000255823	11	10507887	10509189	MTRNR2L8	11:10308312-10541230	292.877	4.1258	0.606013	6.8081	9.89e-12	2.39e-09	MT-RNR2-like 8 [Source:HGNC Symbol;Acc:HGNC:37165]
ENSG00000117877	19	45406209	45410766	CD3EAP	19:45379633-45478828	67.8983	4.12406	0.851573	4.84288	1.28e-06	6.13e-05	CD3e molecule associated protein [Source:HGNC Symbol;Acc:HGNC:24219]
ENSG00000146005	5	139795821	139844466	PSD2	5:139795820-139844466	13.0465	4.12356	1.38708	2.97284	0.00295062	0.0228326	pleckstrin and Sec7 domain containing 2 [Source:HGNC Symbol;Acc:HGNC:19092]
ENSG00000135903	2	222199888	222298996	PAX3	2:222199887-222305217	16.2069	4.12333	1.44487	2.85376	0.00432045	0.0296785	paired box 3 [Source:HGNC Symbol;Acc:HGNC:8617]
ENSG00000157087	3	10324023	10708031	ATP2B2	3:10324022-10708031	22.8858	4.11957	1.19818	3.4382	0.000585587	0.00707164	ATPase plasma membrane Ca2+ transporting 2 [Source:HGNC Symbol;Acc:HGNC:815]
ENSG00000050820	16	75228187	75268053	BCAR1	16:75226073-75268053	22.488	4.11416	1.40535	2.92749	0.0034171	0.0253091	BCAR1, Cas family scaffolding protein [Source:HGNC Symbol;Acc:HGNC:971]
ENSG00000011478	19	45692483	45703989	QPCTL	19:45687453-45703989	244.591	4.1088	0.585576	7.01668	2.27e-12	6.37e-10	glutaminyl-peptide cyclotransferase like [Source:HGNC Symbol;Acc:HGNC:25952]
ENSG00000132563	5	138439017	138446969	REEP2	5:138439016-138446969	13.1121	4.10236	1.32368	3.09921	0.00194039	0.0170111	receptor accessory protein 2 [Source:HGNC Symbol;Acc:HGNC:17975]
ENSG00000146872	17	62458658	62615481	TLK2	17:62458657-62615481	28.1677	4.09141	1.21714	3.36148	0.00077525	0.00874524	tousled like kinase 2 [Source:HGNC Symbol;Acc:HGNC:11842]
ENSG00000211898	14	105836765	105845678	IGHD	14:105836764-105845678	312.035	4.0913	0.820284	4.98766	6.11e-07	3.42e-05	immunoglobulin heavy constant delta [Source:HGNC Symbol;Acc:HGNC:5480]
ENSG00000185101	11	417933	442011	ANO9	11:417742-442011	647.49	4.08839	0.741176	5.51609	3.47e-08	3.09e-06	anoctamin 9 [Source:HGNC Symbol;Acc:HGNC:20679]
ENSG00000126878	9	131096476	131123152	AIF1L	9:131096475-131123195	12.7938	4.08775	1.3843	2.95293	0.00314772	0.0238367	allograft inflammatory factor 1 like [Source:HGNC Symbol;Acc:HGNC:28904]
ENSG00000088002	19	48552075	48599425	SULT2B1	19:48552074-48599425	19.2833	4.08114	1.32473	3.08074	0.00206486	0.0178115	sulfotransferase family 2B member 1 [Source:HGNC Symbol;Acc:HGNC:11459]
ENSG00000063660	2	240435671	240468078	GPC1	2:240435670-240468078	56.2869	4.07273	0.882066	4.61726	3.89e-06	0.000149274	glypican 1 [Source:HGNC Symbol;Acc:HGNC:4449]
ENSG00000139263	12	58872149	58920522	LRIG3	12:58872148-58920522	13.0899	4.07184	1.49148	2.73007	0.00633207	0.0385527	leucine rich repeats and immunoglobulin like domains 3 [Source:HGNC Symbol;Acc:HGNC:30991]
ENSG00000004777	19	35774532	35788822	ARHGAP33	19:35774531-35797902	85.8876	4.06278	0.9752	4.1661	3.1e-05	0.000761467	Rho GTPase activating protein 33 [Source:HGNC Symbol;Acc:HGNC:23085]
ENSG00000177595	11	799179	809753	PIDD1	11:790474-812880	226.96	4.05405	0.767071	5.28511	1.26e-07	9.22e-06	p53-induced death domain protein 1 [Source:HGNC Symbol;Acc:HGNC:16491]
ENSG00000196132	20	64151791	64242253	MYT1	20:64151790-64242253	12.4662	4.05404	1.38616	2.92467	0.00344825	0.0254416	myelin transcription factor 1 [Source:HGNC Symbol;Acc:HGNC:7622]
ENSG00000168676	16	67289428	67326763	KCTD19	16:67277010-67326763	15.5111	4.05199	1.46405	2.76766	0.00564599	0.0354588	potassium channel tetramerization domain containing 19 [Source:HGNC Symbol;Acc:HGNC:24753]
ENSG00000129990	19	55171199	55180441	SYT5	19:55151766-55180441	15.7545	4.04983	1.2323	3.28641	0.00101474	0.0106004	synaptotagmin 5 [Source:HGNC Symbol;Acc:HGNC:11513]
ENSG00000131746	17	40475828	40501597	TNS4	17:40475827-40501597	24.7827	4.04509	1.05737	3.8256	0.000130455	0.00234716	tensin 4 [Source:HGNC Symbol;Acc:HGNC:24352]
ENSG00000171219	11	64823387	64844569	CDC42BPG	11:64823329-64844629	52.138	4.04491	1.00508	4.02446	5.71e-05	0.00122509	CDC42 binding protein kinase gamma [Source:HGNC Symbol;Acc:HGNC:29829]
ENSG00000104722	8	24913012	24919098	NEFM	8:24912164-24919098	15.0761	4.04251	1.54975	2.6085	0.00909411	0.0492665	neurofilament medium [Source:HGNC Symbol;Acc:HGNC:7734]
ENSG00000182272	11	369796	382116	B4GALNT4	11:369795-382149	12.0931	4.04127	1.5498	2.60761	0.00911775	0.0493726	beta-1,4-N-acetyl-galactosaminyltransferase 4 [Source:HGNC Symbol;Acc:HGNC:26315]
ENSG00000101638	18	46667821	46759257	ST8SIA5	18:46667820-46764444	31.151	4.0334	0.937774	4.30104	1.7e-05	0.000474366	ST8 alpha-N-acetyl-neuraminide alpha-2,8-sialyltransferase 5 [Source:HGNC Symbol;Acc:HGNC:17827]
ENSG00000063180	19	48637942	48646312	CA11	19:48637941-48682245	27.5198	4.02651	1.01982	3.94826	7.87e-05	0.00157227	carbonic anhydrase 11 [Source:HGNC Symbol;Acc:HGNC:1370]
ENSG00000105122	19	15451624	15464571	RASAL3	19:15450816-15465487	1329.89	4.02502	0.685039	5.87561	4.21e-09	5.07e-07	RAS protein activator like 3 [Source:HGNC Symbol;Acc:HGNC:26129]
ENSG00000164626	6	39188973	39229450	KCNK5	6:39188972-39229450	54.5388	4.02272	0.961896	4.18207	2.89e-05	0.00071903	potassium two pore domain channel subfamily K member 5 [Source:HGNC Symbol;Acc:HGNC:6280]
ENSG00000185924	17	1934677	2025345	RTN4RL1	17:1934676-2025345	12.2034	4.02133	1.39259	2.88767	0.00388107	0.0275492	reticulon 4 receptor like 1 [Source:HGNC Symbol;Acc:HGNC:21329]
ENSG00000174775	11	532242	537287	HRAS	11:532241-537287	128.977	4.01722	0.779629	5.15273	2.57e-07	1.66e-05	HRas proto-oncogene, GTPase [Source:HGNC Symbol;Acc:HGNC:5173]
ENSG00000080166	13	94436808	94479682	DCT	13:94436807-94479682	21.3076	4.01286	1.09492	3.66498	0.000247355	0.00376034	dopachrome tautomerase [Source:HGNC Symbol;Acc:HGNC:2709]
ENSG00000166816	16	75111860	75116771	LDHD	16:75111648-75116771	24.2925	4.01277	1.17803	3.40633	0.00065842	0.007741	lactate dehydrogenase D [Source:HGNC Symbol;Acc:HGNC:19708]
ENSG00000068137	17	42667914	42676994	PLEKHH3	17:42667913-42676994	21.2657	4.00679	1.24498	3.21835	0.0012893	0.0126809	pleckstrin homology, MyTH4 and FERM domain containing H3 [Source:HGNC Symbol;Acc:HGNC:26105]
ENSG00000185386	22	50263713	50270767	MAPK11	22:50263604-50270767	181.048	4.00505	0.735657	5.44419	5.2e-08	4.46e-06	mitogen-activated protein kinase 11 [Source:HGNC Symbol;Acc:HGNC:6873]
ENSG00000103089	16	74712955	74774831	FA2H	16:74712954-74774831	33.3208	4.00477	0.974155	4.11102	3.94e-05	0.000916201	fatty acid 2-hydroxylase [Source:HGNC Symbol;Acc:HGNC:21197]
ENSG00000130635	9	134641774	134844843	COL5A1	9:134641773-134844843	15.0765	3.99806	1.39272	2.87067	0.00409599	0.0285623	collagen type V alpha 1 chain [Source:HGNC Symbol;Acc:HGNC:2209]
ENSG00000103145	16	3022620	3024286	HCFC1R1	16:3022619-3041085	42.5118	3.99666	1.0268	3.89234	9.93e-05	0.00189173	host cell factor C1 regulator 1 [Source:HGNC Symbol;Acc:HGNC:21198]
ENSG00000159753	16	67644919	67657569	CARMIL2	16:67644918-67660815	634.259	3.9963	0.693303	5.76415	8.21e-09	9.27e-07	capping protein regulator and myosin 1 linker 2 [Source:HGNC Symbol;Acc:HGNC:27089]
ENSG00000171509	4	158315311	158653372	RXFP1	4:158315310-158653372	12.2305	3.99541	1.38201	2.89102	0.00383994	0.0273521	relaxin/insulin like family peptide receptor 1 [Source:HGNC Symbol;Acc:HGNC:19718]
ENSG00000166450	15	55611546	55743090	PRTG	15:55611545-55743090	30.4052	3.99519	1.11966	3.56823	0.000359399	0.00492194	protogenin [Source:HGNC Symbol;Acc:HGNC:26373]
ENSG00000141753	17	40443461	40457731	IGFBP4	17:40443460-40457731	105.288	3.99153	0.802651	4.97294	6.59e-07	3.64e-05	insulin like growth factor binding protein 4 [Source:HGNC Symbol;Acc:HGNC:5473]
ENSG00000135253	7	128862451	128910719	KCP	7:128830376-128910719	23.8771	3.99064	1.09208	3.65415	0.000258031	0.00388539	kielin/chordin-like protein [Source:HGNC Symbol;Acc:HGNC:17585]
ENSG00000079101	18	596988	650334	CLUL1	18:596987-712676	12.1277	3.98222	1.42298	2.7985	0.00513403	0.0332579	clusterin like 1 [Source:HGNC Symbol;Acc:HGNC:2096]
ENSG00000105643	19	18001132	18014102	ARRDC2	19:18001131-18014358	797.088	3.97964	0.74962	5.30887	1.1e-07	8.37e-06	arrestin domain containing 2 [Source:HGNC Symbol;Acc:HGNC:25225]
ENSG00000071282	3	8501707	8574673	LMCD1	3:7952804-8611924	32.157	3.97738	0.966649	4.11461	3.88e-05	0.000905524	LIM and cysteine rich domains 1 [Source:HGNC Symbol;Acc:HGNC:6633]
ENSG00000165238	9	93184916	93320572	WNK2	9:93184915-93346414	15.0196	3.97529	1.44818	2.74503	0.00605051	0.0372774	WNK lysine deficient protein kinase 2 [Source:HGNC Symbol;Acc:HGNC:14542]
ENSG00000211893	14	105643052	105644790	IGHG2	14:105583295-105709281	1056.12	3.97397	1.01867	3.90114	9.57e-05	0.00183861	immunoglobulin heavy constant gamma 2 (G2m marker) [Source:HGNC Symbol;Acc:HGNC:5526]
ENSG00000139880	14	23047062	23057538	CDH24	14:23047061-23057538	14.6623	3.96795	1.28806	3.08057	0.00206605	0.0178172	cadherin 24 [Source:HGNC Symbol;Acc:HGNC:14265]
ENSG00000152578	11	105609994	105982092	GRIA4	11:105609993-105982196	20.9036	3.96552	1.14936	3.45018	0.000560211	0.00686061	glutamate ionotropic receptor AMPA type subunit 4 [Source:HGNC Symbol;Acc:HGNC:4574]
ENSG00000185933	10	103453387	103458888	CALHM1	10:103452845-103462695	23.6817	3.95619	1.0385	3.80953	0.000139231	0.00245896	calcium homeostasis modulator 1 [Source:HGNC Symbol;Acc:HGNC:23494]
ENSG00000158050	2	96143166	96145440	DUSP2	2:96141920-96145440	497.499	3.95559	0.741923	5.33154	9.74e-08	7.58e-06	dual specificity phosphatase 2 [Source:HGNC Symbol;Acc:HGNC:3068]
ENSG00000149557	11	125445745	125496317	FEZ1	11:125445744-125499528	14.4422	3.95163	1.47006	2.68807	0.00718659	0.0419375	fasciculation and elongation protein zeta 1 [Source:HGNC Symbol;Acc:HGNC:3659]
ENSG00000159189	1	22643630	22648110	C1QC	1:22643629-22648110	365.054	3.94456	0.899372	4.3859	1.16e-05	0.000348243	complement C1q C chain [Source:HGNC Symbol;Acc:HGNC:1245]
ENSG00000130590	20	63974113	63980008	SAMD10	20:63974112-63980118	52.1692	3.94388	0.966557	4.08034	4.5e-05	0.00100988	sterile alpha motif domain containing 10 [Source:HGNC Symbol;Acc:HGNC:16129]
ENSG00000171130	7	149872968	149880698	ATP6V0E2	7:149867696-149880698	213.126	3.9429	0.77262	5.10329	3.34e-07	2.06e-05	ATPase H+ transporting V0 subunit e2 [Source:HGNC Symbol;Acc:HGNC:21723]
ENSG00000166535	12	8822472	8887001	A2ML1	12:8681599-8949955	14.1896	3.93615	1.40144	2.80865	0.00497504	0.032592	alpha-2-macroglobulin like 1 [Source:HGNC Symbol;Acc:HGNC:23336]
ENSG00000185567	14	104937244	104978357	AHNAK2	14:104924815-104978357	146.179	3.9354	0.73913	5.32437	1.01e-07	7.81e-06	AHNAK nucleoprotein 2 [Source:HGNC Symbol;Acc:HGNC:20125]
ENSG00000196557	16	1153121	1221772	CACNA1H	16:1153120-1225257	51.413	3.93401	0.887249	4.43395	9.25e-06	0.000294961	calcium voltage-gated channel subunit alpha1 H [Source:HGNC Symbol;Acc:HGNC:1395]
ENSG00000100379	22	37051736	37063390	KCTD17	22:37051735-37063719	76.9172	3.91639	0.776043	5.04662	4.5e-07	2.65e-05	potassium channel tetramerization domain containing 17 [Source:HGNC Symbol;Acc:HGNC:25705]
ENSG00000269028	3	96617188	96618236	MTRNR2L12	3:96617187-96618236	197.633	3.91345	0.843441	4.63986	3.49e-06	0.000136281	MT-RNR2-like 12 [Source:HGNC Symbol;Acc:HGNC:37169]
ENSG00000267107	19	41454169	41500649	PCAT19	19:41454168-41500649	11.5722	3.90959	1.40352	2.78556	0.00534348	0.0341636	prostate cancer associated transcript 19 (non-protein coding) [Source:HGNC Symbol;Acc:HGNC:49593]
ENSG00000177238	16	31214021	31231537	TRIM72	16:31214020-31231537	17.4493	3.90892	1.33616	2.92549	0.00343913	0.0253966	tripartite motif containing 72 [Source:HGNC Symbol;Acc:HGNC:32671]
ENSG00000196700	20	63956702	63969865	ZNF512B	20:63939525-63969865	220.759	3.90674	0.774436	5.04463	4.54e-07	2.67e-05	zinc finger protein 512B [Source:HGNC Symbol;Acc:HGNC:29212]
ENSG00000119333	9	128633661	128656787	WDR34	9:128552557-128656787	158.653	3.90224	0.818212	4.76923	1.85e-06	8.23e-05	WD repeat domain 34 [Source:HGNC Symbol;Acc:HGNC:28296]
ENSG00000154864	18	10666483	11148762	PIEZO2	18:10661932-11148762	29.308	3.90128	1.08331	3.60127	0.000316665	0.00450069	piezo type mechanosensitive ion channel component 2 [Source:HGNC Symbol;Acc:HGNC:26270]
ENSG00000184811	17	1279663	1300987	TUSC5	17:1279662-1300987	11.5194	3.8962	1.47213	2.64665	0.00812933	0.0456329	tumor suppressor candidate 5 [Source:HGNC Symbol;Acc:HGNC:29592]
ENSG00000142279	19	34481638	34512304	WTIP	19:34481637-34512304	30.1664	3.89107	1.08624	3.58213	0.000340799	0.00473304	WT1 interacting protein [Source:HGNC Symbol;Acc:HGNC:20964]
ENSG00000204001	9	136754386	136758543	LCN8	9:136754385-136758543	69.114	3.88951	1.18023	3.29555	0.000982299	0.0103479	lipocalin 8 [Source:HGNC Symbol;Acc:HGNC:27038]
ENSG00000185666	22	32512552	33058372	SYN3	22:32512551-33058372	11.4136	3.88869	1.43113	2.71721	0.00658341	0.0395952	synapsin III [Source:HGNC Symbol;Acc:HGNC:11496]
ENSG00000141577	17	81189593	81222999	CEP131	17:81189592-81222999	135.075	3.88504	0.861109	4.51167	6.43e-06	0.000219227	centrosomal protein 131 [Source:HGNC Symbol;Acc:HGNC:29511]
ENSG00000100399	22	41229510	41240934	CHADL	22:41205204-41240934	11.2031	3.88475	1.48247	2.62046	0.00878119	0.0480784	chondroadherin like [Source:HGNC Symbol;Acc:HGNC:25165]
ENSG00000137166	6	41546426	41602384	FOXP4	6:41494852-41602384	102.184	3.88441	0.85049	4.56726	4.94e-06	0.000179318	forkhead box P4 [Source:HGNC Symbol;Acc:HGNC:20842]
ENSG00000183196	16	75472052	75495384	CHST6	16:75472051-75495407	30.6603	3.88035	1.02377	3.79025	0.000150496	0.00262158	carbohydrate sulfotransferase 6 [Source:HGNC Symbol;Acc:HGNC:6938]
ENSG00000099953	22	23768226	23784316	MMP11	22:23763020-23784316	19.5882	3.88003	1.26036	3.07852	0.00208031	0.0178894	matrix metallopeptidase 11 [Source:HGNC Symbol;Acc:HGNC:7157]
ENSG00000162337	11	68312609	68449275	LRP5	11:68312608-68449275	294.951	3.87779	0.795185	4.87658	1.08e-06	5.39e-05	LDL receptor related protein 5 [Source:HGNC Symbol;Acc:HGNC:6697]
ENSG00000099834	11	616565	626078	CDHR5	11:616252-626078	58.1579	3.8747	0.929273	4.1696	3.05e-05	0.000751401	cadherin related family member 5 [Source:HGNC Symbol;Acc:HGNC:7521]
ENSG00000143869	2	20666664	20679245	GDF7	2:20666663-20681909	299.957	3.86399	0.730144	5.29209	1.21e-07	8.98e-06	growth differentiation factor 7 [Source:HGNC Symbol;Acc:HGNC:4222]
ENSG00000205978	14	24398786	24419288	NYNRIN	14:24398785-24419288	24.7783	3.86339	1.01543	3.80469	0.000141983	0.00249909	NYN domain and retroviral integrase containing [Source:HGNC Symbol;Acc:HGNC:20165]
ENSG00000175267	16	22092538	22156966	VWA3A	16:22092432-22157121	24.6842	3.86319	1.05561	3.65966	0.000252547	0.00381704	von Willebrand factor A domain containing 3A [Source:HGNC Symbol;Acc:HGNC:27088]
ENSG00000170579	18	3496032	4455335	DLGAP1	18:3496031-4455335	41.1626	3.86166	0.870353	4.43689	9.13e-06	0.000291717	DLG associated protein 1 [Source:HGNC Symbol;Acc:HGNC:2905]
ENSG00000116329	1	28812142	28871267	OPRD1	1:28812141-28877336	16.4418	3.86115	1.19009	3.24444	0.00117684	0.0118195	opioid receptor delta 1 [Source:HGNC Symbol;Acc:HGNC:8153]
ENSG00000107742	10	72059035	72089032	SPOCK2	10:72058528-72089204	3470.95	3.86034	0.661986	5.83146	5.49e-09	6.46e-07	SPARC/osteonectin, cwcv and kazal like domains proteoglycan 2 [Source:HGNC Symbol;Acc:HGNC:13564]
ENSG00000237020	14	105891191	105891207	IGHD1-20	14:105881479-105915033	37.8324	3.85934	0.94972	4.06366	4.83e-05	0.00107173	immunoglobulin heavy diversity 1-20 [Source:HGNC Symbol;Acc:HGNC:5484]
ENSG00000177685	11	826144	831991	CRACR2B	11:818901-842545	78.4074	3.85789	0.82832	4.65749	3.2e-06	0.000128139	calcium release activated channel regulator 2B [Source:HGNC Symbol;Acc:HGNC:28703]
ENSG00000162728	1	160081570	160090563	KCNJ9	1:160081569-160090563	16.0787	3.85625	1.35224	2.85174	0.00434803	0.0298004	potassium voltage-gated channel subfamily J member 9 [Source:HGNC Symbol;Acc:HGNC:6270]
ENSG00000205593	22	50309030	50327060	DENND6B	22:50309029-50327060	101.525	3.85566	0.833999	4.6231	3.78e-06	0.000145592	DENN domain containing 6B [Source:HGNC Symbol;Acc:HGNC:32690]
ENSG00000114251	3	55465715	55490539	WNT5A	3:55465714-55490539	13.8875	3.85535	1.26636	3.04443	0.0023312	0.0193797	Wnt family member 5A [Source:HGNC Symbol;Acc:HGNC:12784]
ENSG00000100241	22	50445000	50475024	SBF1	22:50343303-50475024	3981.5	3.85446	0.751757	5.12726	2.94e-07	1.85e-05	SET binding factor 1 [Source:HGNC Symbol;Acc:HGNC:10542]
ENSG00000109819	4	23755041	23904089	PPARGC1A	4:23560922-23904089	27.3835	3.85049	1.20489	3.19571	0.00139489	0.0134297	PPARG coactivator 1 alpha [Source:HGNC Symbol;Acc:HGNC:9237]
ENSG00000137727	11	110577042	110713189	ARHGAP20	11:110577002-110713189	18.611	3.84485	1.24763	3.08172	0.00205807	0.0177663	Rho GTPase activating protein 20 [Source:HGNC Symbol;Acc:HGNC:18357]
ENSG00000126705	1	27534035	27604431	AHDC1	1:27525804-27604431	217.538	3.83989	0.811334	4.73281	2.21e-06	9.55e-05	AT-hook DNA binding motif containing 1 [Source:HGNC Symbol;Acc:HGNC:25230]
ENSG00000197614	12	8637346	8662888	MFAP5	12:8634366-8662888	18.6369	3.83933	1.4384	2.66917	0.00760396	0.0435739	microfibril associated protein 5 [Source:HGNC Symbol;Acc:HGNC:29673]
ENSG00000105227	19	40393768	40413366	PRX	19:40393767-40413366	45.0987	3.83137	0.974827	3.9303	8.48e-05	0.00166437	periaxin [Source:HGNC Symbol;Acc:HGNC:13797]
ENSG00000188766	19	38388421	38399587	SPRED3	19:38388420-38399587	21.415	3.8295	1.14314	3.35	0.000808122	0.00900339	sprouty related EVH1 domain containing 3 [Source:HGNC Symbol;Acc:HGNC:31041]
ENSG00000172508	11	67414968	67425607	CARNS1	11:67317870-67425607	192.61	3.82747	0.798943	4.79066	1.66e-06	7.55e-05	carnosine synthase 1 [Source:HGNC Symbol;Acc:HGNC:29268]
ENSG00000158488	1	158353696	158357553	CD1E	1:158353695-158357553	10.7412	3.81901	1.44767	2.63804	0.00833855	0.0464286	CD1e molecule [Source:HGNC Symbol;Acc:HGNC:1638]
ENSG00000177548	16	28904421	28936526	RABEP2	16:28878404-28939346	668.7	3.81314	0.623043	6.12018	9.35e-10	1.37e-07	rabaptin, RAB GTPase binding effector protein 2 [Source:HGNC Symbol;Acc:HGNC:24817]
ENSG00000101489	18	37243047	37566037	CELF4	18:37243046-37566037	12.9971	3.81107	1.42926	2.66647	0.00766532	0.0437937	CUGBP Elav-like family member 4 [Source:HGNC Symbol;Acc:HGNC:14015]
ENSG00000107719	10	70478821	70568449	PALD1	10:70478820-70568449	49.8762	3.80987	0.937962	4.06186	4.87e-05	0.00107801	phosphatase domain containing, paladin 1 [Source:HGNC Symbol;Acc:HGNC:23530]
ENSG00000088882	20	2794069	2800637	CPXM1	20:2794068-2800637	39.8604	3.80853	0.907535	4.19657	2.71e-05	0.000688041	carboxypeptidase X, M14 family member 1 [Source:HGNC Symbol;Acc:HGNC:15771]
ENSG00000105246	19	4229498	4237531	EBI3	19:4229497-4237531	61.7213	3.80654	0.722601	5.26783	1.38e-07	9.93e-06	Epstein-Barr virus induced 3 [Source:HGNC Symbol;Acc:HGNC:3129]
ENSG00000169213	1	51907956	51990764	RAB3B	1:51907955-51990764	21.2602	3.80615	1.06701	3.56713	0.000360906	0.00492956	RAB3B, member RAS oncogene family [Source:HGNC Symbol;Acc:HGNC:9778]
ENSG00000159958	22	41922023	41926818	TNFRSF13C	22:41917461-41926821	1562.94	3.80419	0.634699	5.99368	2.05e-09	2.72e-07	TNF receptor superfamily member 13C [Source:HGNC Symbol;Acc:HGNC:17755]
ENSG00000169604	2	69013178	69249327	ANTXR1	2:69013177-69249327	13.2454	3.80345	1.35178	2.81367	0.00489797	0.0322375	anthrax toxin receptor 1 [Source:HGNC Symbol;Acc:HGNC:21014]
ENSG00000171992	5	150601080	150659220	SYNPO	5:150601079-150659220	162.134	3.80178	0.816703	4.65503	3.24e-06	0.000128972	synaptopodin [Source:HGNC Symbol;Acc:HGNC:30672]
ENSG00000160471	19	55349306	55354814	COX6B2	19:55349305-55363260	13.1742	3.80107	1.44876	2.62367	0.00869869	0.0477342	cytochrome c oxidase subunit 6B2 [Source:HGNC Symbol;Acc:HGNC:24380]
ENSG00000197594	6	131808016	131895155	ENPP1	6:131808015-131895155	23.9642	3.79979	1.00666	3.77467	0.000160222	0.00274462	ectonucleotide pyrophosphatase/phosphodiesterase 1 [Source:HGNC Symbol;Acc:HGNC:3356]
ENSG00000165300	13	87672615	87696272	SLITRK5	13:87672614-87696272	34.446	3.79977	0.980988	3.87341	0.000107323	0.00201652	SLIT and NTRK like family member 5 [Source:HGNC Symbol;Acc:HGNC:20295]
ENSG00000196218	19	38433699	38587564	RYR1	19:38433698-38587564	84.9855	3.79947	0.833967	4.5559	5.22e-06	0.000187053	ryanodine receptor 1 [Source:HGNC Symbol;Acc:HGNC:10483]
ENSG00000171798	10	133160447	133226412	KNDC1	10:133160446-133226412	17.9787	3.79549	1.38866	2.73321	0.00627205	0.0382561	kinase non-catalytic C-lobe domain containing 1 [Source:HGNC Symbol;Acc:HGNC:29374]
ENSG00000119125	9	72114595	72257193	GDA	9:72114594-72257193	13.3421	3.7937	1.28336	2.95608	0.00311578	0.0236507	guanine deaminase [Source:HGNC Symbol;Acc:HGNC:4212]
ENSG00000090104	1	192575727	192580031	RGS1	1:192575711-192580948	616.368	3.79256	0.627218	6.04663	1.48e-09	2.06e-07	regulator of G protein signaling 1 [Source:HGNC Symbol;Acc:HGNC:9991]
ENSG00000154358	1	228208130	228378874	OBSCN	1:228203505-228378874	1296.66	3.7896	0.682328	5.55392	2.79e-08	2.61e-06	obscurin, cytoskeletal calmodulin and titin-interacting RhoGEF [Source:HGNC Symbol;Acc:HGNC:15719]
ENSG00000165124	9	110365251	110579880	SVEP1	9:110365250-110579880	15.6116	3.78252	1.29732	2.91564	0.0035496	0.0259427	sushi, von Willebrand factor type A, EGF and pentraxin domain containing 1 [Source:HGNC Symbol;Acc:HGNC:15985]
ENSG00000154380	1	225486835	225653142	ENAH	1:225486834-225653142	37.1921	3.77775	0.972961	3.88273	0.000103289	0.0019538	ENAH, actin regulator [Source:HGNC Symbol;Acc:HGNC:18271]
ENSG00000205277	7	100969623	101018949	MUC12	7:100969622-101018949	41.6294	3.77497	0.888251	4.24989	2.14e-05	0.000570181	mucin 12, cell surface associated [Source:HGNC Symbol;Acc:HGNC:7510]
ENSG00000197599	16	1434383	1444556	CCDC154	16:1434382-1444777	56.4716	3.77251	1.04845	3.59819	0.000320441	0.00452789	coiled-coil domain containing 154 [Source:HGNC Symbol;Acc:HGNC:34454]
ENSG00000169136	19	49928702	49933935	ATF5	19:49889653-49961172	136.792	3.77072	0.882338	4.27355	1.92e-05	0.000523206	activating transcription factor 5 [Source:HGNC Symbol;Acc:HGNC:790]
ENSG00000174059	1	207880972	207911402	CD34	1:207880971-207911402	20.7908	3.77011	1.19122	3.16492	0.00155126	0.0144323	CD34 molecule [Source:HGNC Symbol;Acc:HGNC:1662]
ENSG00000185634	15	48823735	48963444	SHC4	15:48823734-48963444	10.5529	3.76732	1.43918	2.61768	0.0088529	0.0483598	SHC adaptor protein 4 [Source:HGNC Symbol;Acc:HGNC:16743]
ENSG00000116183	1	176463171	176845605	PAPPA2	1:176463170-176845605	15.4812	3.76207	1.42171	2.64616	0.0081412	0.0456782	pappalysin 2 [Source:HGNC Symbol;Acc:HGNC:14615]
ENSG00000175906	17	43398959	43401137	ARL4D	17:43398958-43401137	28.3201	3.7595	0.979618	3.83773	0.000124179	0.00226327	ADP ribosylation factor like GTPase 4D [Source:HGNC Symbol;Acc:HGNC:656]
ENSG00000156966	2	231395543	231401164	B3GNT7	2:231395542-231401254	76.9015	3.75903	0.731742	5.1371	2.79e-07	1.78e-05	UDP-GlcNAc:betaGal beta-1,3-N-acetylglucosaminyltransferase 7 [Source:HGNC Symbol;Acc:HGNC:18811]
ENSG00000107186	9	13105704	13279590	MPDZ	9:13105703-13279590	18.033	3.75271	1.15808	3.24046	0.00119338	0.0119502	multiple PDZ domain crumbs cell polarity complex component [Source:HGNC Symbol;Acc:HGNC:7208]
ENSG00000010319	3	52433053	52445085	SEMA3G	3:52433052-52445085	45.408	3.74843	0.927222	4.04265	5.29e-05	0.00114594	semaphorin 3G [Source:HGNC Symbol;Acc:HGNC:30400]
ENSG00000149527	1	2425980	2505530	PLCH2	1:2425818-2505932	340.626	3.74675	0.802973	4.66609	3.07e-06	0.000124426	phospholipase C eta 2 [Source:HGNC Symbol;Acc:HGNC:29037]
ENSG00000127586	16	788046	800737	CHTF18	16:784969-800737	135.818	3.74016	0.902985	4.142	3.44e-05	0.000824801	chromosome transmission fidelity factor 18 [Source:HGNC Symbol;Acc:HGNC:18435]
ENSG00000106571	7	41960950	42237870	GLI3	7:41960949-42237870	17.3905	3.74009	1.37835	2.71344	0.00665876	0.0398734	GLI family zinc finger 3 [Source:HGNC Symbol;Acc:HGNC:4319]
ENSG00000203685	1	226548800	226609214	STUM	1:226548799-226609214	27.2278	3.73337	1.12907	3.30659	0.00094439	0.0100531	stum, mechanosensory transduction mediator homolog [Source:HGNC Symbol;Acc:HGNC:30491]
ENSG00000167702	8	144466043	144474202	KIFC2	8:144466042-144476335	230.272	3.73193	0.757401	4.92729	8.34e-07	4.39e-05	kinesin family member C2 [Source:HGNC Symbol;Acc:HGNC:29530]
ENSG00000111249	12	111034024	111350554	CUX2	12:111034023-111350583	14.9827	3.7261	1.28095	2.90885	0.0036276	0.026329	cut like homeobox 2 [Source:HGNC Symbol;Acc:HGNC:19347]
ENSG00000182612	17	81637171	81648749	TSPAN10	17:81556823-81648749	15.2597	3.72528	1.29953	2.86664	0.00414858	0.0288078	tetraspanin 10 [Source:HGNC Symbol;Acc:HGNC:29942]
ENSG00000166428	14	104924816	104937790	PLD4	14:104924815-104978357	189.074	3.71673	0.787625	4.7189	2.37e-06	0.000100205	phospholipase D family member 4 [Source:HGNC Symbol;Acc:HGNC:23792]
ENSG00000165591	X	57286706	57489196	FAAH2	X:57286705-57489196	394.085	3.70954	0.815891	4.54661	5.45e-06	0.000193032	fatty acid amide hydrolase 2 [Source:HGNC Symbol;Acc:HGNC:26440]
ENSG00000187391	7	78017057	79453574	MAGI2	7:78017056-79471208	58.5101	3.7069	0.795954	4.65718	3.21e-06	0.000128196	membrane associated guanylate kinase, WW and PDZ domain containing 2 [Source:HGNC Symbol;Acc:HGNC:18957]
ENSG00000058085	1	183186238	183244900	LAMC2	1:183186237-183244900	15.0581	3.7045	1.27026	2.91633	0.00354178	0.0259166	laminin subunit gamma 2 [Source:HGNC Symbol;Acc:HGNC:6493]
ENSG00000167106	9	127940579	127980513	FAM102A	9:127934502-127980513	994.582	3.70369	0.677031	5.47048	4.49e-08	3.93e-06	family with sequence similarity 102 member A [Source:HGNC Symbol;Acc:HGNC:31419]
ENSG00000177303	17	75500261	75515583	CASKIN2	17:75441158-75515583	24.6397	3.6989	1.11935	3.30452	0.000951407	0.0101087	CASK interacting protein 2 [Source:HGNC Symbol;Acc:HGNC:18200]
ENSG00000167123	9	128411751	128437351	CERCAM	9:128411750-128437351	39.5381	3.6968	0.943115	3.91978	8.86e-05	0.00172483	cerebral endothelial cell adhesion molecule [Source:HGNC Symbol;Acc:HGNC:23723]
ENSG00000277586	8	24950955	24957110	NEFL	8:24950898-24957110	24.8273	3.69012	1.32528	2.7844	0.00536262	0.0342449	neurofilament light [Source:HGNC Symbol;Acc:HGNC:7739]
ENSG00000133247	19	55339853	55348120	KMT5C	19:55339852-55348120	98.5787	3.68679	0.810638	4.54801	5.42e-06	0.000192317	lysine methyltransferase 5C [Source:HGNC Symbol;Acc:HGNC:28405]
ENSG00000104833	19	6494319	6502848	TUBB4A	19:6494318-6502848	21.8132	3.68179	1.09914	3.3497	0.000808986	0.00900339	tubulin beta 4A class IVa [Source:HGNC Symbol;Acc:HGNC:20774]
ENSG00000169992	17	7404874	7419860	NLGN2	17:7404873-7419860	14.608	3.67953	1.25834	2.9241	0.00345451	0.0254671	neuroligin 2 [Source:HGNC Symbol;Acc:HGNC:14290]
ENSG00000117139	1	202724491	202809470	KDM5B	1:202724171-202809470	158.056	3.67923	0.838661	4.38703	1.15e-05	0.000347205	lysine demethylase 5B [Source:HGNC Symbol;Acc:HGNC:18039]
ENSG00000187624	17	410327	431062	C17orf97	17:404467-431062	136.512	3.67867	0.879779	4.18136	2.9e-05	0.000720369	chromosome 17 open reading frame 97 [Source:HGNC Symbol;Acc:HGNC:33800]
ENSG00000143375	1	151510510	151538692	CGN	1:151510509-151538692	17.1388	3.67596	1.1394	3.22622	0.00125436	0.0124042	cingulin [Source:HGNC Symbol;Acc:HGNC:17429]
ENSG00000183914	17	7717354	7833744	DNAH2	17:7717353-7833744	36.1229	3.66472	0.896272	4.08884	4.34e-05	0.00098387	dynein axonemal heavy chain 2 [Source:HGNC Symbol;Acc:HGNC:2948]
ENSG00000072310	17	17810399	17837002	SREBF1	17:17681472-17837002	673.597	3.65722	0.738318	4.95346	7.29e-07	3.92e-05	sterol regulatory element binding transcription factor 1 [Source:HGNC Symbol;Acc:HGNC:11289]
ENSG00000223573	19	5558167	5568034	TINCR	19:5558166-5568034	23.7057	3.65121	1.09868	3.32328	0.000889659	0.00963071	TINCR ubiquitin domain containing [Source:HGNC Symbol;Acc:HGNC:14607]
ENSG00000003249	16	90004865	90020128	DBNDD1	16:90004864-90047773	16.8756	3.65002	1.17861	3.09689	0.00195562	0.0171116	dysbindin domain containing 1 [Source:HGNC Symbol;Acc:HGNC:28455]
ENSG00000255346	15	68930525	69062743	NOX5	15:68774905-69062743	34.3248	3.64422	1.08348	3.36343	0.000769799	0.00869182	NADPH oxidase 5 [Source:HGNC Symbol;Acc:HGNC:14874]
ENSG00000113594	5	38474963	38608354	LIFR	5:38474962-38671216	26.3395	3.64257	0.978836	3.72132	0.000198181	0.00318259	LIF receptor alpha [Source:HGNC Symbol;Acc:HGNC:6597]
ENSG00000107816	10	100996618	101007836	LZTS2	10:100996617-101031157	210.893	3.64043	0.738548	4.92918	8.26e-07	4.37e-05	leucine zipper tumor suppressor 2 [Source:HGNC Symbol;Acc:HGNC:29381]
ENSG00000251380	5	135444214	135447348	DCANP1	5:135444213-135458697	35.4234	3.63973	0.871656	4.17565	2.97e-05	0.000735179	dendritic cell associated nuclear protein [Source:HGNC Symbol;Acc:HGNC:24459]
ENSG00000106624	7	44104361	44114562	AEBP1	7:44103518-44124358	101.252	3.63702	0.750196	4.8481	1.25e-06	6e-05	AE binding protein 1 [Source:HGNC Symbol;Acc:HGNC:303]
ENSG00000111664	12	6839954	6847393	GNB3	12:6839953-6852066	18.7957	3.63523	1.13892	3.19182	0.0014138	0.0135367	G protein subunit beta 3 [Source:HGNC Symbol;Acc:HGNC:4400]
ENSG00000173511	11	64234538	64238793	VEGFB	11:64234537-64238971	158.334	3.63464	0.681517	5.33317	9.65e-08	7.54e-06	vascular endothelial growth factor B [Source:HGNC Symbol;Acc:HGNC:12681]
ENSG00000211890	14	105586889	105588395	IGHA2	14:105583295-105709281	1750.37	3.63422	0.915691	3.96883	7.22e-05	0.00146422	immunoglobulin heavy constant alpha 2 (A2m marker) [Source:HGNC Symbol;Acc:HGNC:5479]
ENSG00000187942	1	21812265	21825221	LDLRAD2	1:21812264-21937297	16.3845	3.62649	1.2268	2.95605	0.00311603	0.0236507	low density lipoprotein receptor class A domain containing 2 [Source:HGNC Symbol;Acc:HGNC:32071]
ENSG00000136546	2	166403573	166494247	SCN7A	2:166403572-166494247	19.2449	3.62398	1.124	3.22418	0.00126333	0.0124658	sodium voltage-gated channel alpha subunit 7 [Source:HGNC Symbol;Acc:HGNC:10594]
ENSG00000021826	2	210477682	210679107	CPS1	2:210477681-210679107	20.8545	3.61614	1.16277	3.10994	0.00187123	0.0165486	carbamoyl-phosphate synthase 1 [Source:HGNC Symbol;Acc:HGNC:2323]
ENSG00000184012	21	41464551	41531116	TMPRSS2	21:41464550-41531116	11.6618	3.61476	1.35774	2.66233	0.00776019	0.0441658	transmembrane protease, serine 2 [Source:HGNC Symbol;Acc:HGNC:11876]
ENSG00000185112	3	194686544	194689037	FAM43A	3:194686543-194689037	246.662	3.61044	0.72971	4.94778	7.51e-07	4.02e-05	family with sequence similarity 43 member A [Source:HGNC Symbol;Acc:HGNC:26888]
ENSG00000058453	1	16740273	16972979	CROCC	1:16739937-16972979	449.592	3.60667	0.754107	4.78271	1.73e-06	7.79e-05	ciliary rootlet coiled-coil, rootletin [Source:HGNC Symbol;Acc:HGNC:21299]
ENSG00000204580	6	30876421	30900156	DDR1	6:30876420-30900286	29.76	3.6035	1.08222	3.32975	0.000869243	0.00946873	discoidin domain receptor tyrosine kinase 1 [Source:HGNC Symbol;Acc:HGNC:2730]
ENSG00000090006	19	40592883	40629818	LTBP4	19:40592882-40629818	246.441	3.59921	0.819178	4.39369	1.11e-05	0.000338695	latent transforming growth factor beta binding protein 4 [Source:HGNC Symbol;Acc:HGNC:6717]
ENSG00000133454	22	25742144	26031041	MYO18B	22:25742143-26031041	27.4222	3.59754	1.3787	2.60937	0.00907101	0.0491779	myosin XVIIIB [Source:HGNC Symbol;Acc:HGNC:18150]
ENSG00000096696	6	7541575	7586717	DSP	6:7541574-7586717	18.5083	3.59593	1.22694	2.93081	0.00338076	0.0251381	desmoplakin [Source:HGNC Symbol;Acc:HGNC:3052]
ENSG00000149256	11	78652831	79440948	TENM4	11:78652830-79440948	20.9411	3.59545	1.09622	3.27986	0.0010386	0.0107862	teneurin transmembrane protein 4 [Source:HGNC Symbol;Acc:HGNC:29945]
ENSG00000171246	17	80467148	80477843	NPTX1	17:80467147-80477843	11.528	3.59182	1.32785	2.70499	0.00683057	0.0405388	neuronal pentraxin 1 [Source:HGNC Symbol;Acc:HGNC:7952]
ENSG00000187583	1	966497	975865	PLEKHN1	1:966496-982093	22.7839	3.59034	1.30503	2.75115	0.00593862	0.0367773	pleckstrin homology domain containing N1 [Source:HGNC Symbol;Acc:HGNC:25284]
ENSG00000221968	11	61873519	61892051	FADS3	11:61873518-61892083	130.726	3.5892	0.705785	5.0854	3.67e-07	2.23e-05	fatty acid desaturase 3 [Source:HGNC Symbol;Acc:HGNC:3576]
ENSG00000163687	3	58192257	58214697	DNASE1L3	3:58192256-58214697	13.7797	3.58856	1.28502	2.79261	0.00522855	0.0336339	deoxyribonuclease 1 like 3 [Source:HGNC Symbol;Acc:HGNC:2959]
ENSG00000157870	1	2586491	2591469	FAM213B	1:2586490-2801717	130.234	3.58463	0.778554	4.60421	4.14e-06	0.0001568	family with sequence similarity 213 member B [Source:HGNC Symbol;Acc:HGNC:28390]
ENSG00000104814	19	38587641	38618882	MAP4K1	19:38587640-38618882	1143.48	3.58308	0.633081	5.65974	1.52e-08	1.58e-06	mitogen-activated protein kinase kinase kinase kinase 1 [Source:HGNC Symbol;Acc:HGNC:6863]
ENSG00000130669	19	39125770	39182816	PAK4	19:39125769-39183069	135.419	3.58247	0.841626	4.25661	2.08e-05	0.000556989	p21 (RAC1) activated kinase 4 [Source:HGNC Symbol;Acc:HGNC:16059]
ENSG00000105270	19	36014660	36033343	CLIP3	19:36014507-36054773	22.6414	3.58146	1.07838	3.32117	0.000896422	0.00968667	CAP-Gly domain containing linker protein 3 [Source:HGNC Symbol;Acc:HGNC:24314]
ENSG00000120896	8	22544986	22575788	SORBS3	8:22440818-22575788	65.8402	3.57406	0.844777	4.23077	2.33e-05	0.000605827	sorbin and SH3 domain containing 3 [Source:HGNC Symbol;Acc:HGNC:30907]
ENSG00000114115	3	139517434	139539829	RBP1	3:139389814-139678017	22.378	3.56492	1.1257	3.16684	0.00154105	0.0143629	retinol binding protein 1 [Source:HGNC Symbol;Acc:HGNC:9919]
ENSG00000153822	17	70053429	70135608	KCNJ16	17:70017323-70135711	13.6868	3.56241	1.28052	2.782	0.00540252	0.0343967	potassium voltage-gated channel subfamily J member 16 [Source:HGNC Symbol;Acc:HGNC:6262]
ENSG00000131584	1	1292376	1309609	ACAP3	1:1292375-1324691	674.711	3.56046	0.76574	4.6497	3.32e-06	0.000131347	ArfGAP with coiled-coil, ankyrin repeat and PH domains 3 [Source:HGNC Symbol;Acc:HGNC:16754]
ENSG00000100979	20	45898621	45912155	PLTP	20:45888624-45912155	96.5542	3.55994	0.778226	4.57442	4.78e-06	0.00017444	phospholipid transfer protein [Source:HGNC Symbol;Acc:HGNC:9093]
ENSG00000105255	19	4304600	4323843	FSD1	19:4304599-4323843	18.2846	3.55789	1.33092	2.67326	0.00751185	0.0432041	fibronectin type III and SPRY domain containing 1 [Source:HGNC Symbol;Acc:HGNC:13745]
ENSG00000064042	4	41359607	41700044	LIMCH1	4:41359606-41700044	15.852	3.55579	1.25404	2.83546	0.00457593	0.0308416	LIM and calponin homology domains 1 [Source:HGNC Symbol;Acc:HGNC:29191]
ENSG00000176920	19	48695971	48705950	FUT2	19:48695969-48706147	44.3005	3.55504	1.08419	3.27899	0.00104181	0.0108124	fucosyltransferase 2 [Source:HGNC Symbol;Acc:HGNC:4013]
ENSG00000174453	2	214411065	214578959	VWC2L	2:213284378-214684246	20.2857	3.5532	1.07274	3.31226	0.000925446	0.00991057	von Willebrand factor C domain containing protein 2 like [Source:HGNC Symbol;Acc:HGNC:37203]
ENSG00000166444	11	8693351	8910951	ST5	11:8682410-8910951	26.7361	3.54587	0.966152	3.6701	0.00024246	0.003706	suppression of tumorigenicity 5 [Source:HGNC Symbol;Acc:HGNC:11350]
ENSG00000137766	15	54012904	54633414	UNC13C	15:54012903-54633414	13.7649	3.54451	1.27644	2.77688	0.00548842	0.0347746	unc-13 homolog C [Source:HGNC Symbol;Acc:HGNC:23149]
ENSG00000125730	19	6677704	6730562	C3	19:6677703-6737603	131.713	3.54425	0.836608	4.23646	2.27e-05	0.000595358	complement C3 [Source:HGNC Symbol;Acc:HGNC:1318]
ENSG00000157214	7	90167590	90238137	STEAP2	7:89882352-90238137	15.8929	3.54342	1.20383	2.94346	0.00324566	0.0243608	STEAP2 metalloreductase [Source:HGNC Symbol;Acc:HGNC:17885]
ENSG00000008710	16	2088710	2135898	PKD1	16:2039814-2135898	651.656	3.53817	0.749339	4.72172	2.34e-06	9.94e-05	polycystin 1, transient receptor potential channel interacting [Source:HGNC Symbol;Acc:HGNC:9008]
ENSG00000013725	11	60971680	61020377	CD6	11:60971679-61044216	1030.1	3.53472	0.677713	5.21566	1.83e-07	1.27e-05	CD6 molecule [Source:HGNC Symbol;Acc:HGNC:1691]
ENSG00000140093	14	94280455	94293271	SERPINA10	14:94280410-94293271	13.6018	3.53013	1.25231	2.81889	0.00481897	0.0318788	serpin family A member 10 [Source:HGNC Symbol;Acc:HGNC:15996]
ENSG00000184545	11	1554044	1571920	DUSP8	11:1554043-1599721	15.3459	3.5236	1.19917	2.93835	0.00329961	0.0246611	dual specificity phosphatase 8 [Source:HGNC Symbol;Acc:HGNC:3074]
ENSG00000187609	9	137306896	137423262	EXD3	9:137306895-137423262	114.485	3.52202	0.765628	4.60017	4.22e-06	0.000159373	exonuclease 3'-5' domain containing 3 [Source:HGNC Symbol;Acc:HGNC:26023]
ENSG00000185518	15	91099950	91301309	SV2B	15:91099949-91301309	13.1983	3.52089	1.26791	2.77693	0.00548756	0.0347746	synaptic vesicle glycoprotein 2B [Source:HGNC Symbol;Acc:HGNC:16874]
ENSG00000135736	16	57512178	57536599	CCDC102A	16:57512111-57537029	88.2266	3.52015	0.831826	4.23183	2.32e-05	0.000603396	coiled-coil domain containing 102A [Source:HGNC Symbol;Acc:HGNC:28097]
ENSG00000104524	8	143603913	143609773	PYCRL	8:143603354-143609773	109.171	3.51782	0.768562	4.57715	4.71e-06	0.000173439	pyrroline-5-carboxylate reductase 3 [Source:HGNC Symbol;Acc:HGNC:25846]
ENSG00000211896	14	105736343	105743071	IGHG1	14:105736342-105743295	6497.6	3.51405	1.06294	3.30598	0.000946436	0.010064	immunoglobulin heavy constant gamma 1 (G1m marker) [Source:HGNC Symbol;Acc:HGNC:5525]
ENSG00000145041	3	51395867	51500002	DCAF1	3:51390104-51500003	160.946	3.51308	0.854845	4.10961	3.96e-05	0.000920659	DDB1 and CUL4 associated factor 1 [Source:HGNC Symbol;Acc:HGNC:30911]
ENSG00000177455	16	28931939	28939346	CD19	16:28878404-28939346	863.334	3.51275	0.57225	6.13849	8.33e-10	1.25e-07	CD19 molecule [Source:HGNC Symbol;Acc:HGNC:1633]
ENSG00000100628	14	93934153	93976791	ASB2	14:93934078-93976791	128.004	3.51099	0.733573	4.78614	1.7e-06	7.67e-05	ankyrin repeat and SOCS box containing 2 [Source:HGNC Symbol;Acc:HGNC:16012]
ENSG00000142798	1	21822245	21937297	HSPG2	1:21812264-21937297	80.086	3.51059	0.820639	4.27787	1.89e-05	0.000514699	heparan sulfate proteoglycan 2 [Source:HGNC Symbol;Acc:HGNC:5273]
ENSG00000185633	12	57234903	57240715	NDUFA4L2	12:57229326-57240715	17.9932	3.51052	1.30837	2.68312	0.00729397	0.042345	NDUFA4, mitochondrial complex associated like 2 [Source:HGNC Symbol;Acc:HGNC:29836]
ENSG00000088899	20	3162617	3173592	LZTS3	20:3162616-3173592	21.4169	3.50903	1.27327	2.75593	0.00585261	0.0363805	leucine zipper tumor suppressor family member 3 [Source:HGNC Symbol;Acc:HGNC:30139]
ENSG00000187079	11	12674591	12944483	TEAD1	11:12674590-12944483	17.2395	3.50716	1.28422	2.73097	0.00631489	0.0384738	TEA domain transcription factor 1 [Source:HGNC Symbol;Acc:HGNC:11714]
ENSG00000135127	12	119989869	120094494	BICDL1	12:119989868-120094494	679.562	3.50336	0.621489	5.63705	1.73e-08	1.78e-06	BICD family like cargo adaptor 1 [Source:HGNC Symbol;Acc:HGNC:28095]
ENSG00000090924	19	39412585	39428415	PLEKHG2	19:39411570-39428442	817.491	3.50003	0.608742	5.7496	8.95e-09	9.95e-07	pleckstrin homology and RhoGEF domain containing G2 [Source:HGNC Symbol;Acc:HGNC:29515]
ENSG00000130787	12	122834453	122862960	HIP1R	12:122834452-122864111	1468.72	3.49869	0.622075	5.62423	1.86e-08	1.89e-06	huntingtin interacting protein 1 related [Source:HGNC Symbol;Acc:HGNC:18415]
ENSG00000177380	19	49119389	49151026	PPFIA3	19:49119388-49151026	26.0226	3.4922	1.07779	3.24016	0.00119464	0.011952	PTPRF interacting protein alpha 3 [Source:HGNC Symbol;Acc:HGNC:9247]
ENSG00000186174	11	118893875	118925608	BCL9L	11:118883765-118958559	940.054	3.49182	0.711751	4.90596	9.3e-07	4.78e-05	B-cell CLL/lymphoma 9 like [Source:HGNC Symbol;Acc:HGNC:23688]
ENSG00000136449	17	50508384	50531501	MYCBPAP	17:50508383-50531501	28.6555	3.49081	0.972802	3.58841	0.000332699	0.00465958	MYCBP associated protein [Source:HGNC Symbol;Acc:HGNC:19677]
ENSG00000154556	4	185585444	185956652	SORBS2	4:185585443-185956652	30.1702	3.49055	0.950776	3.67127	0.00024135	0.00369679	sorbin and SH3 domain containing 2 [Source:HGNC Symbol;Acc:HGNC:24098]
ENSG00000091536	17	18108706	18179802	MYO15A	17:18087885-18209954	49.2569	3.48889	0.882621	3.95287	7.72e-05	0.00154991	myosin XVA [Source:HGNC Symbol;Acc:HGNC:7594]
ENSG00000146205	2	241188509	241225377	ANO7	2:241188508-241225475	36.2856	3.48772	1.01642	3.43137	0.000600541	0.00721401	anoctamin 7 [Source:HGNC Symbol;Acc:HGNC:31677]
ENSG00000184916	14	105140981	105168824	JAG2	14:105140980-105181323	59.7321	3.4866	0.862003	4.04476	5.24e-05	0.00113903	jagged 2 [Source:HGNC Symbol;Acc:HGNC:6189]
ENSG00000185453	19	48170692	48197620	C19orf68	19:48170691-48287608	81.9322	3.48538	0.857732	4.06349	4.83e-05	0.00107182	zinc finger SWIM-type containing 9 [Source:HGNC Symbol;Acc:HGNC:34495]
ENSG00000161513	17	74862497	74873031	FDXR	17:74862496-74873031	116.334	3.48533	0.808665	4.30998	1.63e-05	0.000458042	ferredoxin reductase [Source:HGNC Symbol;Acc:HGNC:3642]
ENSG00000261115	7	141074232	141480380	TMEM178B	7:141074231-141480380	28.2951	3.48414	1.02823	3.38849	0.000702784	0.00812893	transmembrane protein 178B [Source:HGNC Symbol;Acc:HGNC:44112]
ENSG00000050030	X	74732849	74925485	KIAA2022	X:74732801-74925485	36.1373	3.48228	0.974515	3.57335	0.000352445	0.00485593	neurite extension and migration factor [Source:HGNC Symbol;Acc:HGNC:29433]
ENSG00000129159	11	17734812	17783055	KCNC1	11:17734811-17783055	19.2211	3.48018	1.19052	2.92325	0.00346396	0.0254853	potassium voltage-gated channel subfamily C member 1 [Source:HGNC Symbol;Acc:HGNC:6233]
ENSG00000186451	3	57060441	57075432	SPATA12	3:56727330-57080101	12.8141	3.47942	1.31393	2.64809	0.00809476	0.0455053	spermatogenesis associated 12 [Source:HGNC Symbol;Acc:HGNC:23221]
ENSG00000139899	14	24426532	24430954	CBLN3	14:24426531-24442905	44.8106	3.47918	0.842092	4.13159	3.6e-05	0.000853177	cerebellin 3 precursor [Source:HGNC Symbol;Acc:HGNC:20146]
ENSG00000133958	14	93333219	93707876	UNC79	14:93333218-93707876	23.6631	3.47456	0.986729	3.52129	0.000429456	0.00562581	unc-79 homolog, NALCN channel complex subunit [Source:HGNC Symbol;Acc:HGNC:19966]
ENSG00000116833	1	200027602	200177424	NR5A2	1:200027601-200177424	15.0264	3.46488	1.3116	2.64173	0.00824832	0.0460809	nuclear receptor subfamily 5 group A member 2 [Source:HGNC Symbol;Acc:HGNC:7984]
ENSG00000169760	3	173396284	174286644	NLGN1	3:173396283-174286644	21.0435	3.4633	1.12634	3.07482	0.00210629	0.0180532	neuroligin 1 [Source:HGNC Symbol;Acc:HGNC:14291]
ENSG00000162004	16	722582	726954	CCDC78	16:720580-741329	97.7016	3.46076	0.685294	5.05004	4.42e-07	2.61e-05	coiled-coil domain containing 78 [Source:HGNC Symbol;Acc:HGNC:14153]
ENSG00000161395	17	39671122	39696797	PGAP3	17:39670931-39730787	173.574	3.45938	0.756266	4.57429	4.78e-06	0.00017444	post-GPI attachment to proteins 3 [Source:HGNC Symbol;Acc:HGNC:23719]
ENSG00000198870	9	133376367	133406096	STKLD1	9:133376366-133459402	18.9738	3.45293	1.09603	3.15039	0.00163053	0.0149976	serine/threonine kinase like domain containing 1 [Source:HGNC Symbol;Acc:HGNC:28669]
ENSG00000283526	9	131545514	131558620	RP11-40A7.2	9:131545513-131558620	14.716	3.45152	1.29905	2.65696	0.00788494	0.0446527	proline rich transmembrane protein 1B [Source:HGNC Symbol;Acc:HGNC:53642]
ENSG00000085978	2	233210051	233295674	ATG16L1	2:233210050-233295674	28.7227	3.45146	1.18999	2.90042	0.00372663	0.0267934	autophagy related 16 like 1 [Source:HGNC Symbol;Acc:HGNC:21498]
ENSG00000165633	10	49014245	49115509	VSTM4	10:48684875-49115509	14.6753	3.45109	1.26362	2.73111	0.0063122	0.0384638	V-set and transmembrane domain containing 4 [Source:HGNC Symbol;Acc:HGNC:26470]
ENSG00000166833	11	19350724	20121598	NAV2	11:19350723-20121598	50.7712	3.45017	0.737106	4.68071	2.86e-06	0.000117945	neuron navigator 2 [Source:HGNC Symbol;Acc:HGNC:15997]
ENSG00000160683	11	118883766	118897799	CXCR5	11:118883765-118958559	386.249	3.44962	0.784639	4.39645	1.1e-05	0.000335543	C-X-C motif chemokine receptor 5 [Source:HGNC Symbol;Acc:HGNC:1060]
ENSG00000174996	11	66257294	66267860	KLC2	11:66257293-66268129	218.061	3.44654	0.793296	4.34458	1.4e-05	0.000402942	kinesin light chain 2 [Source:HGNC Symbol;Acc:HGNC:20716]
ENSG00000184949	22	38578120	38656629	FAM227A	22:38578119-38656629	18.8972	3.44511	1.12185	3.07091	0.00213408	0.0182614	family with sequence similarity 227 member A [Source:HGNC Symbol;Acc:HGNC:44197]
ENSG00000152527	2	43637273	43767987	PLEKHH2	2:43637272-43767987	14.8352	3.44341	1.2497	2.75539	0.00586225	0.0364342	pleckstrin homology, MyTH4 and FERM domain containing H2 [Source:HGNC Symbol;Acc:HGNC:30506]
ENSG00000188522	17	18968789	19004804	FAM83G	17:18950344-19047637	187.385	3.44308	0.678723	5.07288	3.92e-07	2.35e-05	family with sequence similarity 83 member G [Source:HGNC Symbol;Acc:HGNC:32554]
ENSG00000197483	19	55476332	55484487	ZNF628	19:55475982-55484679	37.9026	3.44252	1.09564	3.14201	0.00167793	0.0152947	zinc finger protein 628 [Source:HGNC Symbol;Acc:HGNC:28054]
ENSG00000180902	2	241734579	241768816	D2HGDH	2:241734578-241768816	468.892	3.44055	0.733211	4.69244	2.7e-06	0.000112011	D-2-hydroxyglutarate dehydrogenase [Source:HGNC Symbol;Acc:HGNC:28358]
ENSG00000088256	19	3094410	3124004	GNA11	19:3094409-3124004	47.8972	3.43675	0.928947	3.69962	0.000215926	0.0033914	G protein subunit alpha 11 [Source:HGNC Symbol;Acc:HGNC:4379]
ENSG00000179314	17	5772234	6124427	WSCD1	17:5772233-6124427	16.5379	3.43573	1.30291	2.63697	0.00836513	0.0464913	WSC domain containing 1 [Source:HGNC Symbol;Acc:HGNC:29060]
ENSG00000169908	3	149369022	149377865	TM4SF1	3:149368894-149386583	20.6316	3.43446	1.2752	2.69326	0.00707569	0.0415309	transmembrane 4 L six family member 1 [Source:HGNC Symbol;Acc:HGNC:11853]
ENSG00000181790	8	142449430	142545009	ADGRB1	8:142449429-142545009	24.7633	3.4336	1.12689	3.04696	0.00231171	0.0192925	adhesion G protein-coupled receptor B1 [Source:HGNC Symbol;Acc:HGNC:943]
ENSG00000225663	17	81822361	81833302	MCRIP1	17:81822360-81833302	272.318	3.43113	0.645972	5.31158	1.09e-07	8.27e-06	MAPK regulated corepressor interacting protein 1 [Source:HGNC Symbol;Acc:HGNC:28007]
ENSG00000103326	16	527717	554636	CAPN15	16:527716-554636	641.97	3.42947	0.715977	4.78991	1.67e-06	7.57e-05	calpain 15 [Source:HGNC Symbol;Acc:HGNC:11182]
ENSG00000224051	1	1324756	1328897	CPTP	1:1324755-1329543	186.523	3.42932	0.727045	4.71679	2.4e-06	0.000100783	ceramide-1-phosphate transfer protein [Source:HGNC Symbol;Acc:HGNC:28116]
ENSG00000188152	9	96928310	96940253	NUTM2G	9:96894610-97013708	26.6689	3.42356	1.1247	3.04397	0.00233482	0.0194009	NUT family member 2G [Source:HGNC Symbol;Acc:HGNC:23449]
ENSG00000164880	7	1470277	1504367	INTS1	7:1470264-1504367	1313.02	3.42234	0.752561	4.5476	5.43e-06	0.000192505	integrator complex subunit 1 [Source:HGNC Symbol;Acc:HGNC:24555]
ENSG00000154319	8	11421463	11474715	FAM167A	8:11339636-11474715	39.4303	3.42206	0.843518	4.05688	4.97e-05	0.00109525	family with sequence similarity 167 member A [Source:HGNC Symbol;Acc:HGNC:15549]
ENSG00000105429	19	42325609	42378769	MEGF8	19:42325608-42378769	281.415	3.42124	0.703078	4.86608	1.14e-06	5.62e-05	multiple EGF like domains 8 [Source:HGNC Symbol;Acc:HGNC:3233]
ENSG00000133619	7	149714781	149734575	KRBA1	7:149714780-149734575	112.134	3.4185	0.853743	4.00413	6.22e-05	0.00130766	KRAB-A domain containing 1 [Source:HGNC Symbol;Acc:HGNC:22228]
ENSG00000141456	17	4669774	4704337	PELP1	17:4669773-4705529	365.132	3.41711	0.685278	4.98646	6.15e-07	3.43e-05	proline, glutamate and leucine rich protein 1 [Source:HGNC Symbol;Acc:HGNC:30134]
ENSG00000109684	4	10486395	10684865	CLNK	4:10486394-10684865	26.7237	3.40719	0.970633	3.51028	0.000447641	0.00581806	cytokine dependent hematopoietic cell linker [Source:HGNC Symbol;Acc:HGNC:17438]
ENSG00000169696	17	81976807	82017406	ASPSCR1	17:81976806-82017407	333.763	3.40348	0.706096	4.82014	1.43e-06	6.69e-05	ASPSCR1, UBX domain containing tether for SLC2A4 [Source:HGNC Symbol;Acc:HGNC:13825]
ENSG00000141959	21	44300051	44327376	PFKL	21:44300049-44340470	2070.92	3.39984	0.682077	4.98454	6.21e-07	3.46e-05	phosphofructokinase, liver type [Source:HGNC Symbol;Acc:HGNC:8876]
ENSG00000183579	22	28883592	29057487	ZNRF3	22:28883591-29057524	18.6232	3.39485	1.18309	2.86949	0.00411132	0.02862	zinc and ring finger 3 [Source:HGNC Symbol;Acc:HGNC:18126]
ENSG00000166123	16	46884378	46931297	GPT2	16:46884377-46931297	149.615	3.39294	0.628623	5.39742	6.76e-08	5.57e-06	glutamic--pyruvic transaminase 2 [Source:HGNC Symbol;Acc:HGNC:18062]
ENSG00000172009	19	2785460	2815807	THOP1	19:2785459-2815807	227.072	3.39289	0.773783	4.38481	1.16e-05	0.000349321	thimet oligopeptidase 1 [Source:HGNC Symbol;Acc:HGNC:11793]
ENSG00000128805	10	48446034	48656265	ARHGAP22	10:48446033-48656265	30.51	3.38849	1.06964	3.16789	0.00153551	0.014326	Rho GTPase activating protein 22 [Source:HGNC Symbol;Acc:HGNC:30320]
ENSG00000058335	15	78959947	79090773	RASGRF1	15:78959946-79090773	22.1187	3.38428	1.04958	3.2244	0.00126235	0.0124658	Ras protein specific guanine nucleotide releasing factor 1 [Source:HGNC Symbol;Acc:HGNC:9875]
ENSG00000111676	12	6924463	6942321	ATN1	12:6924462-6942381	174.96	3.38108	0.68819	4.91301	8.97e-07	4.65e-05	atrophin 1 [Source:HGNC Symbol;Acc:HGNC:3033]
ENSG00000188157	1	1020123	1056118	AGRN	1:1020122-1056118	96.1373	3.37559	0.930601	3.62733	0.000286368	0.00417735	agrin [Source:HGNC Symbol;Acc:HGNC:329]
ENSG00000198963	9	74497365	74693177	RORB	9:74485550-74693177	14.2752	3.3733	1.25775	2.682	0.00731828	0.0424309	RAR related orphan receptor B [Source:HGNC Symbol;Acc:HGNC:10259]
ENSG00000142611	1	3069168	3438621	PRDM16	1:3069167-3438621	12.0043	3.37187	1.29442	2.60493	0.00918938	0.0495982	PR/SET domain 16 [Source:HGNC Symbol;Acc:HGNC:14000]
ENSG00000259641	15	69592129	69695750	PCAT29	15:69592128-69715629	28.1418	3.37177	0.978874	3.44454	0.00057203	0.0069563	prostate cancer associated transcript 29 (non-protein coding) [Source:HGNC Symbol;Acc:HGNC:50895]
ENSG00000072840	4	5711197	5814305	EVC	4:5711196-5893058	41.56	3.37131	0.925845	3.64133	0.000271237	0.00402605	EvC ciliary complex subunit 1 [Source:HGNC Symbol;Acc:HGNC:3497]
ENSG00000161664	17	44170447	44179083	ASB16	17:44169453-44186717	179.385	3.3671	0.86393	3.89743	9.72e-05	0.00186025	ankyrin repeat and SOCS box containing 16 [Source:HGNC Symbol;Acc:HGNC:19768]
ENSG00000100197	22	42126499	42130906	CYP2D6	22:42085524-42139927	33.6012	3.35969	1.062	3.16354	0.00155862	0.014486	cytochrome P450 family 2 subfamily D member 6 [Source:HGNC Symbol;Acc:HGNC:2625]
ENSG00000134376	1	197268204	197478455	CRB1	1:197268203-197478455	35.6257	3.35915	1.09455	3.06897	0.00214796	0.018358	crumbs 1, cell polarity complex component [Source:HGNC Symbol;Acc:HGNC:2343]
ENSG00000167674	19	4472287	4502211	CTB-50L17.10	19:4472286-4518972	286.037	3.355	0.762803	4.39825	1.09e-05	0.000333878	HDGF like 2 [Source:HGNC Symbol;Acc:HGNC:14680]
ENSG00000161835	12	52006940	52015889	GRASP	12:52006939-52015967	29.5102	3.35367	1.27766	2.62485	0.00866878	0.0476392	general receptor for phosphoinositides 1 associated scaffold protein [Source:HGNC Symbol;Acc:HGNC:18707]
ENSG00000104783	19	43766533	43781257	KCNN4	19:43766532-43781370	552.935	3.34102	0.634691	5.26401	1.41e-07	1.01e-05	potassium calcium-activated channel subfamily N member 4 [Source:HGNC Symbol;Acc:HGNC:6293]
ENSG00000164855	7	1542235	1560821	TMEM184A	7:1530713-1560821	69.5816	3.32839	0.890297	3.73852	0.000185106	0.00303681	transmembrane protein 184A [Source:HGNC Symbol;Acc:HGNC:28797]
ENSG00000168056	11	65538805	65558930	LTBP3	11:65538804-65558981	251.02	3.32236	0.723522	4.59193	4.39e-06	0.000164437	latent transforming growth factor beta binding protein 3 [Source:HGNC Symbol;Acc:HGNC:6716]
ENSG00000079432	19	42268537	42295797	CIC	19:42268536-42295797	1063.14	3.3221	0.761269	4.36391	1.28e-05	0.000377281	capicua transcriptional repressor [Source:HGNC Symbol;Acc:HGNC:14214]
ENSG00000124243	20	50794894	50882676	BCAS4	20:50794893-50882676	844.032	3.32203	0.528354	6.2875	3.23e-10	5.32e-08	breast carcinoma amplified sequence 4 [Source:HGNC Symbol;Acc:HGNC:14367]
ENSG00000102385	X	101219769	101264497	DRP2	X:101219768-101264531	15.3946	3.3211	1.22699	2.70672	0.00679526	0.0404147	dystrophin related protein 2 [Source:HGNC Symbol;Acc:HGNC:3032]
ENSG00000160323	9	133414358	133459402	ADAMTS13	9:133376366-133459402	33.1657	3.31813	0.930069	3.56762	0.00036024	0.00492644	ADAM metallopeptidase with thrombospondin type 1 motif 13 [Source:HGNC Symbol;Acc:HGNC:1366]
ENSG00000177225	11	767220	777488	PDDC1	11:765431-777488	627.035	3.31233	0.68079	4.86543	1.14e-06	5.63e-05	glutamine amidotransferase like class 1 domain containing 1 [Source:HGNC Symbol;Acc:HGNC:26616]
ENSG00000163518	1	157573749	157598080	FCRL4	1:157573748-157598080	31.6692	3.31002	0.955365	3.46466	0.000530898	0.00658566	Fc receptor like 4 [Source:HGNC Symbol;Acc:HGNC:18507]
ENSG00000198467	9	35681992	35691020	TPM2	9:35681991-35691052	101.981	3.30532	0.788808	4.19028	2.79e-05	0.000701737	tropomyosin 2 [Source:HGNC Symbol;Acc:HGNC:12011]
ENSG00000166813	15	89608789	89655451	KIF7	15:89505276-89655451	15.542	3.30481	1.23816	2.66913	0.00760482	0.0435739	kinesin family member 7 [Source:HGNC Symbol;Acc:HGNC:30497]
ENSG00000176909	19	48712742	48719721	MAMSTR	19:48712357-48719721	17.2956	3.30235	1.16721	2.82927	0.00466548	0.0312374	MEF2 activating motif and SAP domain containing transcriptional regulator [Source:HGNC Symbol;Acc:HGNC:26689]
ENSG00000099974	22	23966901	23972532	DDTL	22:23966900-23983915	153.386	3.30059	0.850503	3.88075	0.000104135	0.00196879	D-dopachrome tautomerase like [Source:HGNC Symbol;Acc:HGNC:33446]
ENSG00000130758	19	40191744	40215575	MAP3K10	19:40191485-40215575	92.3555	3.29964	0.721897	4.57078	4.86e-06	0.000176503	mitogen-activated protein kinase kinase kinase 10 [Source:HGNC Symbol;Acc:HGNC:6849]
ENSG00000092068	14	23125295	23183674	SLC7A8	14:23125294-23183674	23.0444	3.29779	0.999968	3.29789	0.000974127	0.0102821	solute carrier family 7 member 8 [Source:HGNC Symbol;Acc:HGNC:11066]
ENSG00000139714	12	121648742	121672631	MORN3	12:121648741-121672631	131.178	3.29323	0.829723	3.96907	7.22e-05	0.00146354	MORN repeat containing 3 [Source:HGNC Symbol;Acc:HGNC:29807]
ENSG00000171631	11	73264505	73298617	P2RY6	11:73264504-73298679	21.0859	3.29284	1.02685	3.20673	0.00134253	0.013053	pyrimidinergic receptor P2Y6 [Source:HGNC Symbol;Acc:HGNC:8543]
ENSG00000174038	9	35041095	35045991	C9orf131	9:35035516-35073249	562.511	3.29011	0.913363	3.60219	0.000315548	0.00449083	chromosome 9 open reading frame 131 [Source:HGNC Symbol;Acc:HGNC:31418]
ENSG00000169258	5	176595802	176610133	GPRIN1	5:176542510-176610133	44.8821	3.29008	1.02898	3.19741	0.00138668	0.0133653	G protein regulated inducer of neurite outgrowth 1 [Source:HGNC Symbol;Acc:HGNC:24835]
ENSG00000174669	11	66362521	66372214	SLC29A2	11:66347949-66372467	81.2379	3.28793	0.777842	4.22699	2.37e-05	0.000614764	solute carrier family 29 member 2 [Source:HGNC Symbol;Acc:HGNC:11004]
ENSG00000130649	10	133520406	133561220	CYP2E1	10:133429707-133570190	24.4563	3.28638	1.03582	3.17272	0.00151018	0.0142028	cytochrome P450 family 2 subfamily E member 1 [Source:HGNC Symbol;Acc:HGNC:2631]
ENSG00000170265	7	149195485	149226248	ZNF282	7:149195484-149226248	467.523	3.28626	0.706719	4.65002	3.32e-06	0.000131287	zinc finger protein 282 [Source:HGNC Symbol;Acc:HGNC:13076]
ENSG00000160447	9	128702523	128720918	PKN3	9:128702522-128724127	26.8926	3.28374	1.05489	3.11288	0.00185272	0.0164601	protein kinase N3 [Source:HGNC Symbol;Acc:HGNC:17999]
ENSG00000163975	3	196988621	197029816	MELTF	3:196988620-197029816	17.0557	3.28208	1.12811	2.90937	0.00362155	0.0263103	melanotransferrin [Source:HGNC Symbol;Acc:HGNC:7037]
ENSG00000103253	16	726936	735525	HAGHL	16:720580-741329	76.0002	3.28175	0.725122	4.52579	6.02e-06	0.000208594	hydroxyacylglutathione hydrolase like [Source:HGNC Symbol;Acc:HGNC:14177]
ENSG00000185361	19	4639518	4655568	TNFAIP8L1	19:4639517-4670370	354.255	3.28173	0.636989	5.15194	2.58e-07	1.67e-05	TNF alpha induced protein 8 like 1 [Source:HGNC Symbol;Acc:HGNC:28279]
ENSG00000073282	3	189631416	189897279	TP63	3:189631298-189897279	22.5316	3.28157	1.07236	3.06014	0.00221234	0.0187463	tumor protein p63 [Source:HGNC Symbol;Acc:HGNC:15979]
ENSG00000140323	15	40358235	40378639	DISP2	15:40358234-40378639	81.1796	3.27793	0.725028	4.52111	6.15e-06	0.000211851	dispatched RND transporter family member 2 [Source:HGNC Symbol;Acc:HGNC:19712]
ENSG00000125726	19	6583183	6604103	CD70	19:6582858-6604103	17.5722	3.27791	1.24321	2.63666	0.00837267	0.0465191	CD70 molecule [Source:HGNC Symbol;Acc:HGNC:11937]
ENSG00000123453	9	133663560	133739955	SARDH	9:133663559-133739955	23.0113	3.27442	1.09465	2.99129	0.00277802	0.0219549	sarcosine dehydrogenase [Source:HGNC Symbol;Acc:HGNC:10536]
ENSG00000188112	6	42101118	42142619	C6orf132	6:42101117-42142619	18.8273	3.27219	1.13043	2.89465	0.00379578	0.0271436	chromosome 6 open reading frame 132 [Source:HGNC Symbol;Acc:HGNC:21288]
ENSG00000020129	1	35557473	35567274	NCDN	1:35432812-35567274	328.95	3.27114	0.636501	5.13925	2.76e-07	1.76e-05	neurochondrin [Source:HGNC Symbol;Acc:HGNC:17597]
ENSG00000066382	11	30384493	30586872	MPPED2	11:30384492-30630508	25.6097	3.27103	1.19117	2.74608	0.00603128	0.0372058	metallophosphoesterase domain containing 2 [Source:HGNC Symbol;Acc:HGNC:1180]
ENSG00000176531	19	43474954	43504935	PHLDB3	19:43474943-43504935	115.308	3.26924	0.729074	4.4841	7.32e-06	0.00024343	pleckstrin homology like domain family B member 3 [Source:HGNC Symbol;Acc:HGNC:30499]
ENSG00000204262	2	189031896	189179879	COL5A2	2:189031895-189179879	18.8194	3.26334	1.10879	2.94315	0.00324894	0.0243804	collagen type V alpha 2 chain [Source:HGNC Symbol;Acc:HGNC:2210]
ENSG00000150656	18	74534440	74587212	CNDP1	18:74534439-74587212	15.0017	3.26095	1.17949	2.76472	0.00569713	0.0357189	carnosine dipeptidase 1 [Source:HGNC Symbol;Acc:HGNC:20675]
ENSG00000221890	22	38818452	38843982	NPTXR	22:38818451-38843982	23.7773	3.25456	1.23329	2.63892	0.00831712	0.0463588	neuronal pentraxin receptor [Source:HGNC Symbol;Acc:HGNC:7954]
ENSG00000135119	12	116738178	116853631	RNFT2	12:116738177-116853631	145.283	3.25362	0.636142	5.11462	3.14e-07	1.96e-05	ring finger protein, transmembrane 2 [Source:HGNC Symbol;Acc:HGNC:25905]
ENSG00000164050	3	48403854	48430051	PLXNB1	3:48403853-48430051	34.8349	3.25097	1.03043	3.15498	0.00160512	0.0148237	plexin B1 [Source:HGNC Symbol;Acc:HGNC:9103]
ENSG00000133250	19	8509678	8514164	ZNF414	19:8509646-8515033	162.334	3.24671	0.686883	4.72673	2.28e-06	9.73e-05	zinc finger protein 414 [Source:HGNC Symbol;Acc:HGNC:20630]
ENSG00000111077	12	53046969	53064372	TNS2	12:53006157-53079420	71.0371	3.24143	0.904724	3.58279	0.000339947	0.0047284	tensin 2 [Source:HGNC Symbol;Acc:HGNC:19737]
ENSG00000181513	17	45132600	45144181	ACBD4	17:45023339-45144181	245.132	3.24009	0.615683	5.26259	1.42e-07	1.02e-05	acyl-CoA binding domain containing 4 [Source:HGNC Symbol;Acc:HGNC:23337]
ENSG00000188807	1	9588922	9614873	TMEM201	1:9588921-9614873	85.3942	3.23482	0.75578	4.28011	1.87e-05	0.000511072	transmembrane protein 201 [Source:HGNC Symbol;Acc:HGNC:33719]
ENSG00000162512	1	30869467	30908761	SDC3	1:30869466-30908761	65.8748	3.23367	0.781748	4.13646	3.53e-05	0.000840164	syndecan 3 [Source:HGNC Symbol;Acc:HGNC:10660]
ENSG00000128268	22	39457344	39492194	MGAT3	22:39457343-39492194	326.687	3.2328	0.671617	4.81346	1.48e-06	6.89e-05	mannosyl (beta-1,4-)-glycoprotein beta-1,4-N-acetylglucosaminyltransferase [Source:HGNC Symbol;Acc:HGNC:7046]
ENSG00000177694	3	174438573	175810552	NAALADL2	3:174438572-175810552	20.2683	3.23123	1.0548	3.06337	0.00218858	0.0186185	N-acetylated alpha-linked acidic dipeptidase like 2 [Source:HGNC Symbol;Acc:HGNC:23219]
ENSG00000123064	12	113157174	113185479	DDX54	12:113149857-113185479	571.627	3.23048	0.731704	4.41501	1.01e-05	0.0003153	DEAD-box helicase 54 [Source:HGNC Symbol;Acc:HGNC:20084]
ENSG00000203734	6	138795926	138904070	ECT2L	6:138795925-138988265	37.2631	3.22222	1.10632	2.91256	0.00358474	0.0261053	epithelial cell transforming 2 like [Source:HGNC Symbol;Acc:HGNC:21118]
ENSG00000047662	4	17629306	17781512	FAM184B	4:17614630-17781512	27.4701	3.22101	1.09362	2.94527	0.00322668	0.0242883	family with sequence similarity 184 member B [Source:HGNC Symbol;Acc:HGNC:29235]
ENSG00000187134	10	4963253	4983283	AKR1C1	10:4963252-4983283	92.777	3.21743	0.831414	3.86983	0.00010891	0.00204423	aldo-keto reductase family 1 member C1 [Source:HGNC Symbol;Acc:HGNC:384]
ENSG00000182963	17	44798448	44830816	GJC1	17:44798447-44830816	16.3261	3.21663	1.1696	2.75019	0.00595602	0.0368725	gap junction protein gamma 1 [Source:HGNC Symbol;Acc:HGNC:4280]
ENSG00000213578	15	74826547	74831802	CPLX3	15:74812510-74831802	43.1882	3.21327	0.853286	3.76576	0.000166046	0.00281333	complexin 3 [Source:HGNC Symbol;Acc:HGNC:27652]
ENSG00000103260	16	715115	719655	METRN	16:715114-719795	82.8544	3.20978	0.784941	4.0892	4.33e-05	0.000983553	meteorin, glial cell differentiation regulator [Source:HGNC Symbol;Acc:HGNC:14151]
ENSG00000211917	14	105895634	105895670	IGHD3-16	14:105881479-105915033	138.232	3.20937	0.572593	5.60498	2.08e-08	2.06e-06	immunoglobulin heavy diversity 3-16 [Source:HGNC Symbol;Acc:HGNC:5496]
ENSG00000099849	11	560404	564021	RASSF7	11:537526-564055	193.858	3.20927	0.650075	4.93677	7.94e-07	4.23e-05	Ras association domain family member 7 [Source:HGNC Symbol;Acc:HGNC:1166]
ENSG00000140983	16	668086	674174	RHOT2	16:668085-674659	652.785	3.2091	0.734532	4.3689	1.25e-05	0.000370559	ras homolog family member T2 [Source:HGNC Symbol;Acc:HGNC:21169]
ENSG00000099377	16	30985207	30989152	HSD3B7	16:30957293-30989152	382.906	3.20834	0.747936	4.28959	1.79e-05	0.000494949	hydroxy-delta-5-steroid dehydrogenase, 3 beta- and steroid delta-isomerase 7 [Source:HGNC Symbol;Acc:HGNC:18324]
ENSG00000027869	1	156806243	156816862	SH2D2A	1:156801689-156881850	464.474	3.20679	0.71368	4.49332	7.01e-06	0.000235269	SH2 domain containing 2A [Source:HGNC Symbol;Acc:HGNC:10821]
ENSG00000187045	22	37065436	37109563	TMPRSS6	22:37065435-37109563	16.1642	3.20639	1.22146	2.62504	0.00866383	0.0476333	transmembrane protease, serine 6 [Source:HGNC Symbol;Acc:HGNC:16517]
ENSG00000170604	19	45883607	45886170	IRF2BP1	19:45883606-45886170	118.906	3.19982	0.719716	4.44595	8.75e-06	0.000283422	interferon regulatory factor 2 binding protein 1 [Source:HGNC Symbol;Acc:HGNC:21728]
ENSG00000171747	19	38801671	38813364	LGALS4	19:38801244-38813782	32.1249	3.19669	0.986237	3.2413	0.00118985	0.0119214	galectin 4 [Source:HGNC Symbol;Acc:HGNC:6565]
ENSG00000141485	17	6684713	6713567	SLC13A5	17:6651717-6713567	23.2885	3.19288	1.00679	3.17133	0.00151742	0.0142263	solute carrier family 13 member 5 [Source:HGNC Symbol;Acc:HGNC:23089]
ENSG00000005884	17	50055968	50090481	ITGA3	17:50055967-50090481	136.933	3.19167	0.706709	4.51624	6.29e-06	0.000215759	integrin subunit alpha 3 [Source:HGNC Symbol;Acc:HGNC:6139]
ENSG00000162510	1	30711277	30723587	MATN1	1:30711276-30727093	16.065	3.18553	1.21504	2.62175	0.00874801	0.0479446	matrilin 1, cartilage matrix protein [Source:HGNC Symbol;Acc:HGNC:6907]
ENSG00000080573	19	9959561	10010471	COL5A3	19:9959560-10010471	23.6148	3.18371	1.11657	2.85133	0.00435363	0.0298173	collagen type V alpha 3 chain [Source:HGNC Symbol;Acc:HGNC:14864]
ENSG00000106266	7	2251770	2354318	SNX8	7:2251769-2380745	347.146	3.17776	0.58223	5.45792	4.82e-08	4.18e-06	sorting nexin 8 [Source:HGNC Symbol;Acc:HGNC:14972]
ENSG00000059122	16	2911937	2951208	FLYWCH1	16:2911936-2954276	535.776	3.17568	0.732228	4.33701	1.44e-05	0.000415091	FLYWCH-type zinc finger 1 [Source:HGNC Symbol;Acc:HGNC:25404]
ENSG00000100429	22	50245183	50251405	HDAC10	22:50245182-50261825	564.779	3.17567	0.705656	4.50032	6.79e-06	0.000229127	histone deacetylase 10 [Source:HGNC Symbol;Acc:HGNC:18128]
ENSG00000159335	12	6765516	6770952	PTMS	12:6747995-6770952	105.512	3.172	1.00126	3.16801	0.00153489	0.014326	parathymosin [Source:HGNC Symbol;Acc:HGNC:9629]
ENSG00000144152	2	112138385	112188216	FBLN7	2:112138384-112188216	63.7821	3.16491	0.782324	4.04552	5.22e-05	0.00113601	fibulin 7 [Source:HGNC Symbol;Acc:HGNC:26740]
ENSG00000277399	17	38325530	38343847	GPR179	17:38325529-38343847	24.4168	3.16224	0.994105	3.18099	0.00146775	0.013918	G protein-coupled receptor 179 [Source:HGNC Symbol;Acc:HGNC:31371]
ENSG00000162729	1	160091340	160098943	IGSF8	1:160091339-160098943	330.663	3.16088	0.685454	4.61137	4e-06	0.000152463	immunoglobulin superfamily member 8 [Source:HGNC Symbol;Acc:HGNC:17813]
ENSG00000130653	9	137459953	137550534	PNPLA7	9:137459930-137550534	159.24	3.16029	0.647763	4.87878	1.07e-06	5.35e-05	patatin like phospholipase domain containing 7 [Source:HGNC Symbol;Acc:HGNC:24768]
ENSG00000066468	10	121478334	121598458	FGFR2	10:121478333-121598458	52.6266	3.15553	0.818259	3.8564	0.000115071	0.00213678	fibroblast growth factor receptor 2 [Source:HGNC Symbol;Acc:HGNC:3689]
ENSG00000154134	11	124865386	124881470	ROBO3	11:124865385-124881470	28.3988	3.15531	0.876758	3.59884	0.000319646	0.00452366	roundabout guidance receptor 3 [Source:HGNC Symbol;Acc:HGNC:13433]
ENSG00000136634	1	206767602	206772494	IL10	1:206767601-206773047	157.973	3.15495	0.600812	5.25113	1.51e-07	1.08e-05	interleukin 10 [Source:HGNC Symbol;Acc:HGNC:5962]
ENSG00000143434	1	151131685	151146664	SEMA6C	1:151131684-151146664	17.4214	3.14476	1.12781	2.78838	0.0052972	0.0339643	semaphorin 6C [Source:HGNC Symbol;Acc:HGNC:10740]
ENSG00000167588	12	50103819	50111319	GPD1	12:50103818-50111380	19.0653	3.14315	1.0537	2.98295	0.00285484	0.0223713	glycerol-3-phosphate dehydrogenase 1 [Source:HGNC Symbol;Acc:HGNC:4455]
ENSG00000177106	11	694438	727727	EPS8L2	11:644232-727727	40.4893	3.14308	0.927618	3.38834	0.000703179	0.00813092	EPS8 like 2 [Source:HGNC Symbol;Acc:HGNC:21296]
ENSG00000144061	2	110122311	110205066	NPHP1	2:110122310-110205066	22.8772	3.14246	1.05462	2.97971	0.00288522	0.0225367	nephrocystin 1 [Source:HGNC Symbol;Acc:HGNC:7905]
ENSG00000142675	1	26177403	26189886	CNKSR1	1:26177402-26189886	63.3482	3.14211	0.982533	3.19796	0.00138401	0.0133526	connector enhancer of kinase suppressor of Ras 1 [Source:HGNC Symbol;Acc:HGNC:19700]
ENSG00000183837	X	153056409	153060467	PNMA3	X:153056408-153060467	63.0434	3.14201	0.939158	3.34556	0.000821163	0.00910822	PNMA family member 3 [Source:HGNC Symbol;Acc:HGNC:18742]
ENSG00000177542	11	790475	798333	SLC25A22	11:790474-812880	139.521	3.13851	0.683334	4.59294	4.37e-06	0.000163812	solute carrier family 25 member 22 [Source:HGNC Symbol;Acc:HGNC:19954]
ENSG00000158220	3	138434586	138481686	ESYT3	3:138434585-138481958	37.4177	3.13841	0.915097	3.42959	0.00060449	0.00725189	extended synaptotagmin 3 [Source:HGNC Symbol;Acc:HGNC:24295]
ENSG00000130204	19	44890569	44903689	TOMM40	19:44846174-44903689	144.018	3.13832	0.785075	3.99748	6.4e-05	0.00133671	translocase of outer mitochondrial membrane 40 [Source:HGNC Symbol;Acc:HGNC:18001]
ENSG00000256618	17	22523111	22524663	MTRNR2L1	17:22523110-22525696	63.0907	3.13832	1.04254	3.01026	0.00261026	0.0210518	MT-RNR2-like 1 [Source:HGNC Symbol;Acc:HGNC:37155]
ENSG00000100884	14	24070837	24078100	CPNE6	14:24070836-24078100	25.5191	3.13723	1.17462	2.67085	0.00756592	0.043426	copine 6 [Source:HGNC Symbol;Acc:HGNC:2319]
ENSG00000183092	14	100537147	100587413	BEGAIN	14:100537146-100587413	17.0276	3.13553	1.17744	2.66301	0.00774455	0.0441111	brain enriched guanylate kinase associated [Source:HGNC Symbol;Acc:HGNC:24163]
ENSG00000130299	19	17334920	17342735	GTPBP3	19:17334919-17342735	153.731	3.13362	0.70334	4.45535	8.38e-06	0.000273222	GTP binding protein 3, mitochondrial [Source:HGNC Symbol;Acc:HGNC:14880]
ENSG00000167543	17	29566052	29573157	TP53I13	17:29560546-30186475	431.085	3.13065	0.613093	5.10632	3.28e-07	2.03e-05	tumor protein p53 inducible protein 13 [Source:HGNC Symbol;Acc:HGNC:25102]
ENSG00000188282	2	218034960	218090581	RUFY4	2:218034959-218090581	23.9809	3.13014	1.00409	3.1174	0.00182456	0.0162694	RUN and FYVE domain containing 4 [Source:HGNC Symbol;Acc:HGNC:24804]
ENSG00000127666	19	4815932	4831704	TICAM1	19:4815931-4831704	157.939	3.12993	0.765279	4.08991	4.32e-05	0.000981372	toll like receptor adaptor molecule 1 [Source:HGNC Symbol;Acc:HGNC:18348]
ENSG00000151276	3	65353525	66038834	MAGI1	3:65353524-66038834	29.6772	3.1293	0.894143	3.49978	0.000465645	0.00599015	membrane associated guanylate kinase, WW and PDZ domain containing 1 [Source:HGNC Symbol;Acc:HGNC:946]
ENSG00000175467	11	65961689	65979828	SART1	11:65961651-65979849	771.295	3.12551	0.797233	3.92045	8.84e-05	0.0017228	SART1, U4/U6.U5 tri-snRNP-associated protein 1 [Source:HGNC Symbol;Acc:HGNC:10538]
ENSG00000126243	19	35935358	35945767	LRFN3	19:35935357-35945767	32.4332	3.1247	0.972677	3.21247	0.00131597	0.0128841	leucine rich repeat and fibronectin type III domain containing 3 [Source:HGNC Symbol;Acc:HGNC:28370]
ENSG00000176978	9	137110542	137115177	DPP7	9:137110525-137115177	477.914	3.12201	0.626461	4.98356	6.24e-07	3.47e-05	dipeptidyl peptidase 7 [Source:HGNC Symbol;Acc:HGNC:14892]
ENSG00000197785	1	1512151	1534687	ATAD3A	1:1512150-1534687	80.0179	3.11603	0.940674	3.31255	0.000924497	0.00990494	ATPase family, AAA domain containing 3A [Source:HGNC Symbol;Acc:HGNC:25567]
ENSG00000104852	19	49085419	49108605	SNRNP70	19:49085334-49108605	1856.67	3.11538	0.67479	4.61681	3.9e-06	0.000149437	small nuclear ribonucleoprotein U1 subunit 70 [Source:HGNC Symbol;Acc:HGNC:11150]
ENSG00000182118	1	231018958	231040246	FAM89A	1:231016994-231040246	39.5247	3.11497	0.969775	3.21205	0.00131792	0.0128963	family with sequence similarity 89 member A [Source:HGNC Symbol;Acc:HGNC:25057]
ENSG00000205784	19	4890437	4902867	ARRDC5	19:4889488-4902893	678.334	3.1142	0.854285	3.64539	0.000266989	0.00398246	arrestin domain containing 5 [Source:HGNC Symbol;Acc:HGNC:31407]
ENSG00000114554	3	126988594	127037392	PLXNA1	3:126988593-127037646	190.69	3.11298	0.702194	4.43322	9.28e-06	0.000295183	plexin A1 [Source:HGNC Symbol;Acc:HGNC:9099]
ENSG00000170374	12	53326575	53345315	SP7	12:53326574-53345315	15.3202	3.11066	1.122	2.77242	0.00556408	0.035132	Sp7 transcription factor [Source:HGNC Symbol;Acc:HGNC:17321]
ENSG00000235173	8	144137769	144140843	HGH1	8:144137768-144140843	106.181	3.10758	0.663605	4.68288	2.83e-06	0.000116966	HGH1 homolog [Source:HGNC Symbol;Acc:HGNC:24161]
ENSG00000123358	12	52022832	52059507	NR4A1	12:52022831-52059507	72.0788	3.10531	0.946522	3.28076	0.00103527	0.0107568	nuclear receptor subfamily 4 group A member 1 [Source:HGNC Symbol;Acc:HGNC:7980]
ENSG00000154102	16	85690084	85751129	C16orf74	16:85690083-85751129	205.019	3.10516	0.59307	5.23574	1.64e-07	1.15e-05	chromosome 16 open reading frame 74 [Source:HGNC Symbol;Acc:HGNC:23362]
ENSG00000163531	1	204828651	205022822	NFASC	1:204828650-205022822	43.4523	3.10151	0.931142	3.33087	0.000865746	0.00943704	neurofascin [Source:HGNC Symbol;Acc:HGNC:29866]
ENSG00000096433	6	33620365	33696574	ITPR3	6:33620364-33711727	1557.67	3.096	0.722536	4.2849	1.83e-05	0.000502445	inositol 1,4,5-trisphosphate receptor type 3 [Source:HGNC Symbol;Acc:HGNC:6182]
ENSG00000157766	15	88803443	88875354	ACAN	15:88803442-88875354	30.08	3.09472	0.934751	3.31075	0.000930477	0.00994417	aggrecan [Source:HGNC Symbol;Acc:HGNC:319]
ENSG00000249115	19	35612744	35625349	HAUS5	19:35612743-35625426	188.406	3.09399	0.738909	4.18724	2.82e-05	0.000707769	HAUS augmin like complex subunit 5 [Source:HGNC Symbol;Acc:HGNC:29130]
ENSG00000154001	14	63371357	63543374	PPP2R5E	14:63365464-63543374	23.3	3.09234	1.16577	2.65262	0.00798703	0.045063	protein phosphatase 2 regulatory subunit B'epsilon [Source:HGNC Symbol;Acc:HGNC:9313]
ENSG00000179841	14	64465499	64474503	AKAP5	14:64388030-64546173	813.223	3.09068	0.708191	4.3642	1.28e-05	0.000377088	A-kinase anchoring protein 5 [Source:HGNC Symbol;Acc:HGNC:375]
ENSG00000160469	19	55282072	55312533	BRSK1	19:55282071-55334048	18.6865	3.09067	1.1588	2.66713	0.00765025	0.043738	BR serine/threonine kinase 1 [Source:HGNC Symbol;Acc:HGNC:18994]
ENSG00000155886	9	19507452	19786928	SLC24A2	9:19507451-19786928	26.5975	3.09061	0.979817	3.15428	0.00160897	0.014848	solute carrier family 24 member 2 [Source:HGNC Symbol;Acc:HGNC:10976]
ENSG00000185958	12	50326230	50396622	FAM186A	12:50326229-50480183	34.1908	3.08375	0.911285	3.38396	0.000714475	0.00822503	family with sequence similarity 186 member A [Source:HGNC Symbol;Acc:HGNC:26980]
ENSG00000175920	4	3463311	3501473	DOK7	4:3463310-3501826	76.0063	3.08035	0.833134	3.69731	0.0002179	0.00341357	docking protein 7 [Source:HGNC Symbol;Acc:HGNC:26594]
ENSG00000112812	6	27247701	27256624	PRSS16	6:27247700-27256624	27.4179	3.0787	1.12325	2.74089	0.00612735	0.0376459	protease, serine 16 [Source:HGNC Symbol;Acc:HGNC:9480]
ENSG00000070159	9	109375466	109498313	PTPN3	9:109375465-109498313	50.7565	3.07333	0.985078	3.11988	0.00180925	0.0161763	protein tyrosine phosphatase, non-receptor type 3 [Source:HGNC Symbol;Acc:HGNC:9655]
ENSG00000180525	10	649948	669581	PRR26	10:274189-689668	32.998	3.07256	0.915483	3.35622	0.000790165	0.00886992	proline rich 26 [Source:HGNC Symbol;Acc:HGNC:30724]
ENSG00000182378	X	276322	303356	PLCXD1	X:276321-303462	616.634	3.07248	0.618338	4.96893	6.73e-07	3.69e-05	phosphatidylinositol specific phospholipase C X domain containing 1 [Source:HGNC Symbol;Acc:HGNC:23148]
ENSG00000104368	8	42175233	42207724	PLAT	8:42175232-42207724	38.3118	3.0711	0.892274	3.44188	0.000577684	0.00700622	plasminogen activator, tissue type [Source:HGNC Symbol;Acc:HGNC:9051]
ENSG00000006025	17	47807372	47821834	OSBPL7	17:47807371-47821834	298.489	3.06762	0.648692	4.72894	2.26e-06	9.67e-05	oxysterol binding protein like 7 [Source:HGNC Symbol;Acc:HGNC:16387]
ENSG00000136877	9	127794597	127814327	FPGS	9:127794596-127854756	221.969	3.06725	0.647332	4.7383	2.16e-06	9.34e-05	folylpolyglutamate synthase [Source:HGNC Symbol;Acc:HGNC:3824]
ENSG00000170128	1	200872955	200874178	GPR25	1:200872954-200874896	21.5731	3.06698	1.03156	2.97315	0.00294765	0.0228281	G protein-coupled receptor 25 [Source:HGNC Symbol;Acc:HGNC:4480]
ENSG00000160293	9	133761894	133992604	VAV2	9:133761893-133992800	392.186	3.06461	0.695987	4.40325	1.07e-05	0.000327921	vav guanine nucleotide exchange factor 2 [Source:HGNC Symbol;Acc:HGNC:12658]
ENSG00000132024	19	13906201	13930879	CC2D1A	19:13882347-13930879	198.485	3.06448	0.813093	3.76892	0.000163954	0.0027915	coiled-coil and C2 domain containing 1A [Source:HGNC Symbol;Acc:HGNC:30237]
ENSG00000223525	1	174896958	174897996	RABGAP1L-IT1	1:174114635-174995308	59.9084	3.06398	0.866292	3.53689	0.000404869	0.00537593	RABGAP1L intronic transcript 1 [Source:HGNC Symbol;Acc:HGNC:41471]
ENSG00000185504	17	81539885	81553961	FAAP100	17:81539799-81554012	401.746	3.06079	0.683776	4.47631	7.59e-06	0.00025111	Fanconi anemia core complex associated protein 100 [Source:HGNC Symbol;Acc:HGNC:26171]
ENSG00000180035	16	30378106	30400108	ZNF48	16:30370933-30400108	105.55	3.06058	0.742237	4.12345	3.73e-05	0.00087705	zinc finger protein 48 [Source:HGNC Symbol;Acc:HGNC:13114]
ENSG00000104881	19	45379634	45406349	PPP1R13L	19:45379633-45478828	36.2957	3.05867	0.83448	3.66536	0.00024699	0.00375791	protein phosphatase 1 regulatory subunit 13 like [Source:HGNC Symbol;Acc:HGNC:18838]
ENSG00000136848	9	121567057	121785530	DAB2IP	9:121567056-121785530	24.5612	3.05852	1.06281	2.87776	0.00400513	0.0281277	DAB2 interacting protein [Source:HGNC Symbol;Acc:HGNC:17294]
ENSG00000176533	19	2511219	2702709	GNG7	19:2511218-2702709	288.007	3.05475	0.675034	4.52533	6.03e-06	0.00020885	G protein subunit gamma 7 [Source:HGNC Symbol;Acc:HGNC:4410]
ENSG00000183569	22	42553617	42574382	SERHL2	22:42500578-42582062	27.6028	3.05455	0.969002	3.15227	0.00162007	0.0149164	serine hydrolase like 2 [Source:HGNC Symbol;Acc:HGNC:29446]
ENSG00000049768	X	49250436	49264826	FOXP3	X:49235466-49264826	35.5297	3.0535	1.09371	2.79186	0.0052406	0.0336902	forkhead box P3 [Source:HGNC Symbol;Acc:HGNC:6106]
ENSG00000136235	7	23235967	23275108	GPNMB	7:23235966-23275108	28.3972	3.05322	1.15442	2.64482	0.00817353	0.0458034	glycoprotein nmb [Source:HGNC Symbol;Acc:HGNC:4462]
ENSG00000101194	20	62952647	62969585	SLC17A9	20:62952646-62969699	378.252	3.05176	0.652489	4.67711	2.91e-06	0.000119223	solute carrier family 17 member 9 [Source:HGNC Symbol;Acc:HGNC:16192]
ENSG00000203772	10	133420666	133424572	SPRN	10:133379233-133424572	315.918	3.04964	0.751863	4.05611	4.99e-05	0.00109767	shadow of prion protein [Source:HGNC Symbol;Acc:HGNC:16871]
ENSG00000181652	7	151012209	151024499	ATG9B	7:150990994-151024499	23.3796	3.04909	1.08057	2.82175	0.00477627	0.0317056	autophagy related 9B [Source:HGNC Symbol;Acc:HGNC:21899]
ENSG00000136457	17	50464496	50468966	CHAD	17:50426157-50474906	22.5729	3.04463	1.15445	2.63729	0.00835705	0.0464913	chondroadherin [Source:HGNC Symbol;Acc:HGNC:1909]
ENSG00000101199	20	63272785	63289793	ARFGAP1	20:63272784-63289793	721.61	3.04381	0.763336	3.98751	6.68e-05	0.00138059	ADP ribosylation factor GTPase activating protein 1 [Source:HGNC Symbol;Acc:HGNC:15852]
ENSG00000226979	6	31572054	31574324	LTA	6:31572053-31574324	39.47	3.04225	0.828417	3.67237	0.000240314	0.0036871	lymphotoxin alpha [Source:HGNC Symbol;Acc:HGNC:6709]
ENSG00000116771	1	15572353	15585110	AGMAT	1:15526812-15603626	288.558	3.04218	0.612716	4.96507	6.87e-07	3.74e-05	agmatinase [Source:HGNC Symbol;Acc:HGNC:18407]
ENSG00000172260	1	71395940	72282734	NEGR1	1:71048854-72282734	27.7375	3.04168	1.02548	2.9661	0.00301601	0.0231712	neuronal growth regulator 1 [Source:HGNC Symbol;Acc:HGNC:17302]
ENSG00000178685	8	143977153	144012772	PARP10	8:143977152-144047085	1644.68	3.04056	0.71447	4.25569	2.08e-05	0.000558869	poly(ADP-ribose) polymerase family member 10 [Source:HGNC Symbol;Acc:HGNC:25895]
ENSG00000184640	17	77280569	77500596	SEPT9	17:77257736-77500596	4912.53	3.03673	0.667313	4.55068	5.35e-06	0.000191001	septin 9 [Source:HGNC Symbol;Acc:HGNC:7323]
ENSG00000169884	12	48965340	48971763	WNT10B	12:48965327-48971763	25.5329	3.03255	1.04283	2.90801	0.00363739	0.0263624	Wnt family member 10B [Source:HGNC Symbol;Acc:HGNC:12775]
ENSG00000011590	19	35704527	35717038	ZBTB32	19:35704526-35717198	259.161	3.03156	0.676752	4.47958	7.48e-06	0.000247738	zinc finger and BTB domain containing 32 [Source:HGNC Symbol;Acc:HGNC:16763]
ENSG00000052850	11	44260444	44310166	ALX4	11:44260443-44310166	17.7388	3.02886	1.06795	2.83613	0.00456639	0.0308001	ALX homeobox 4 [Source:HGNC Symbol;Acc:HGNC:450]
ENSG00000145920	5	175796310	175884020	CPLX2	5:175796309-175884020	27.2666	3.02243	1.00721	3.0008	0.00269272	0.0214653	complexin 2 [Source:HGNC Symbol;Acc:HGNC:2310]
ENSG00000106991	9	127815012	127854756	ENG	9:127794596-127854756	161.068	3.02113	0.668549	4.51894	6.21e-06	0.000213223	endoglin [Source:HGNC Symbol;Acc:HGNC:3349]
ENSG00000182175	15	93035273	93089204	RGMA	15:93035206-93089204	41.4039	3.01839	0.903818	3.3396	0.000839004	0.00927173	repulsive guidance molecule family member a [Source:HGNC Symbol;Acc:HGNC:30308]
ENSG00000198832	22	31104772	31120069	SELM	22:31104771-31120069	49.3755	3.01037	0.942627	3.1936	0.0014051	0.0134817	selenoprotein M [Source:HGNC Symbol;Acc:HGNC:30397]
ENSG00000130827	X	154458281	154477779	PLXNA3	X:154458280-154479257	350.361	3.0054	0.68178	4.40817	1.04e-05	0.000322745	plexin A3 [Source:HGNC Symbol;Acc:HGNC:9101]
ENSG00000205045	17	35464249	35537861	SLFN12L	17:35349956-35541353	389.757	3.0048	0.831082	3.61553	0.000299735	0.00432069	schlafen family member 12 like [Source:HGNC Symbol;Acc:HGNC:33920]
ENSG00000160957	8	144511288	144517845	RECQL4	8:144509073-144517845	119.755	3.0036	0.785645	3.82311	0.000131781	0.00236286	RecQ like helicase 4 [Source:HGNC Symbol;Acc:HGNC:9949]
ENSG00000142459	19	7830233	7864976	EVI5L	19:7830232-7864976	111.726	3.00309	0.880067	3.41234	0.000644074	0.007619	ecotropic viral integration site 5 like [Source:HGNC Symbol;Acc:HGNC:30464]
ENSG00000138759	4	78057570	78544269	FRAS1	4:78057569-78544269	27.3847	3.0022	1.04338	2.87738	0.00400994	0.0281506	Fraser extracellular matrix complex subunit 1 [Source:HGNC Symbol;Acc:HGNC:19185]
ENSG00000184371	1	109910242	109930992	CSF1	1:109909378-109931022	257.572	3.00215	0.750034	4.00269	6.26e-05	0.00131341	colony stimulating factor 1 [Source:HGNC Symbol;Acc:HGNC:2432]
ENSG00000196365	19	5691834	5720572	LONP1	19:5674946-5720572	552.72	3.00177	0.726647	4.131	3.61e-05	0.000854822	lon peptidase 1, mitochondrial [Source:HGNC Symbol;Acc:HGNC:9479]
ENSG00000132879	1	11654375	11663327	FBXO44	1:11648366-11663327	331.265	2.99999	0.643708	4.66048	3.15e-06	0.000126852	F-box protein 44 [Source:HGNC Symbol;Acc:HGNC:24847]
ENSG00000196421	20	64034344	64039962	LINC00176	20:64033885-64039962	86.035	2.99818	0.745123	4.02373	5.73e-05	0.00122744	chromosome 20 open reading frame 204 [Source:HGNC Symbol;Acc:HGNC:27655]
ENSG00000141295	17	47837692	47841333	SCRN2	17:47831626-47841333	195.134	2.99796	0.783141	3.82812	0.000129125	0.00232843	secernin 2 [Source:HGNC Symbol;Acc:HGNC:30381]
ENSG00000279020	18	13239543	13242076	C18orf15	18:13217497-13652755	30.0588	2.99621	1.0469	2.86198	0.00421003	0.0290961	chromosome 18 open reading frame 15 [Source:HGNC Symbol;Acc:HGNC:26447]
ENSG00000008517	16	3065297	3082192	IL32	16:3045178-3087108	1251.25	2.99001	0.622401	4.804	1.56e-06	7.16e-05	interleukin 32 [Source:HGNC Symbol;Acc:HGNC:16830]
ENSG00000185483	1	63774022	64181498	ROR1	1:63774021-64181498	18.8777	2.98245	1.11008	2.6867	0.00721627	0.0420478	receptor tyrosine kinase like orphan receptor 1 [Source:HGNC Symbol;Acc:HGNC:10256]
ENSG00000101400	20	33407955	33443892	SNTA1	20:33407954-33443892	29.8286	2.97756	0.968077	3.07575	0.00209975	0.0180183	syntrophin alpha 1 [Source:HGNC Symbol;Acc:HGNC:11167]
ENSG00000123989	2	219538947	219543787	CHPF	2:219538946-219550595	222.865	2.97451	1.038	2.86561	0.0041621	0.0288522	chondroitin polymerizing factor [Source:HGNC Symbol;Acc:HGNC:24291]
ENSG00000185803	8	144354135	144361272	SLC52A2	8:144352218-144361272	153.203	2.97226	0.776834	3.82612	0.000130176	0.0023433	solute carrier family 52 member 2 [Source:HGNC Symbol;Acc:HGNC:30224]
ENSG00000174945	7	2679522	2775500	AMZ1	7:2679521-2844324	113.913	2.96862	0.731058	4.06072	4.89e-05	0.00107938	archaelysin family metallopeptidase 1 [Source:HGNC Symbol;Acc:HGNC:22231]
ENSG00000115884	2	20200797	20225433	SDC1	2:20200796-20225433	142.507	2.96805	1.04251	2.84702	0.00441309	0.0300889	syndecan 1 [Source:HGNC Symbol;Acc:HGNC:10658]
ENSG00000110092	11	69641087	69654474	CCND1	11:69641086-69675416	80.6128	2.96771	0.653661	4.54014	5.62e-06	0.000198088	cyclin D1 [Source:HGNC Symbol;Acc:HGNC:1582]
ENSG00000130164	19	11089362	11133816	LDLR	19:11089361-11155808	1014.06	2.96704	0.62717	4.73084	2.24e-06	9.6e-05	low density lipoprotein receptor [Source:HGNC Symbol;Acc:HGNC:6547]
ENSG00000179588	16	88453317	88537016	ZFPM1	16:88453289-88537016	163.555	2.96492	0.734301	4.03775	5.4e-05	0.00116805	zinc finger protein, FOG family member 1 [Source:HGNC Symbol;Acc:HGNC:19762]
ENSG00000173762	17	82314868	82317602	CD7	17:82314427-82318370	334.871	2.96462	0.64751	4.57849	4.68e-06	0.000172703	CD7 molecule [Source:HGNC Symbol;Acc:HGNC:1695]
ENSG00000178573	16	79585843	79600714	MAF	16:79585842-79600714	2599.56	2.96326	0.535583	5.53278	3.15e-08	2.86e-06	MAF bZIP transcription factor [Source:HGNC Symbol;Acc:HGNC:6776]
ENSG00000095906	16	1782901	1789191	NUBP2	16:1773206-1794971	273.505	2.96281	0.665053	4.45499	8.39e-06	0.000273431	nucleotide binding protein 2 [Source:HGNC Symbol;Acc:HGNC:8042]
ENSG00000095397	9	114402080	114505450	WHRN	9:114402079-114505450	47.189	2.96228	0.995852	2.97462	0.00293351	0.0227676	whirlin [Source:HGNC Symbol;Acc:HGNC:16361]
ENSG00000171680	1	6466092	6520061	PLEKHG5	1:6424787-6520061	341.667	2.95937	0.638413	4.63552	3.56e-06	0.000138581	pleckstrin homology and RhoGEF domain containing G5 [Source:HGNC Symbol;Acc:HGNC:29105]
ENSG00000130479	19	17719242	17734516	MAP1S	19:17719241-17736711	375.943	2.95663	0.680003	4.34798	1.37e-05	0.000398964	microtubule associated protein 1S [Source:HGNC Symbol;Acc:HGNC:15715]
ENSG00000214050	8	28348287	28490318	FBXO16	8:28344825-28490318	604.824	2.95552	0.517702	5.70893	1.14e-08	1.22e-06	F-box protein 16 [Source:HGNC Symbol;Acc:HGNC:13618]
ENSG00000162241	11	65375192	65383701	SLC25A45	11:65367437-65383701	552.261	2.95238	0.697879	4.2305	2.33e-05	0.000606114	solute carrier family 25 member 45 [Source:HGNC Symbol;Acc:HGNC:27442]
ENSG00000130005	19	1397084	1401570	GAMT	19:1397083-1401570	31.9623	2.95133	1.08496	2.72022	0.00652391	0.0393203	guanidinoacetate N-methyltransferase [Source:HGNC Symbol;Acc:HGNC:4136]
ENSG00000250571	8	143267433	143276931	GLI4	8:143246820-143277174	444.117	2.94678	0.721154	4.0862	4.38e-05	0.000989606	GLI family zinc finger 4 [Source:HGNC Symbol;Acc:HGNC:4320]
ENSG00000141522	17	81867721	81871406	ARHGDIA	17:81867720-81871406	1217.86	2.94425	0.725053	4.06073	4.89e-05	0.00107938	Rho GDP dissociation inhibitor alpha [Source:HGNC Symbol;Acc:HGNC:678]
ENSG00000114993	2	74425836	74442422	RTKN	2:74425835-74442422	17.0952	2.94319	1.05468	2.79061	0.00526087	0.0337863	rhotekin [Source:HGNC Symbol;Acc:HGNC:10466]
ENSG00000187510	12	92721505	92772455	PLEKHG7	12:92721246-92929331	80.0071	2.94179	0.689145	4.26875	1.97e-05	0.000531819	pleckstrin homology and RhoGEF domain containing G7 [Source:HGNC Symbol;Acc:HGNC:33829]
ENSG00000180921	8	143723933	143733801	FAM83H	8:143723932-143733801	36.7158	2.93934	1.03978	2.82688	0.00470041	0.0313906	family with sequence similarity 83 member H [Source:HGNC Symbol;Acc:HGNC:24797]
ENSG00000123143	19	14433053	14471867	PKN1	19:14433052-14471867	1447.53	2.93772	0.655421	4.48218	7.39e-06	0.000245406	protein kinase N1 [Source:HGNC Symbol;Acc:HGNC:9405]
ENSG00000283297	12	2849039	2857083	RP4-816N1.8	12:1946053-2941140	36.0272	2.93765	1.092	2.69015	0.00714196	0.0418086	testis expressed 52 [Source:HGNC Symbol;Acc:HGNC:53643]
ENSG00000188277	15	40770080	40772449	C15orf62	15:40764019-40815084	76.9488	2.93722	0.806453	3.64214	0.000270379	0.00401986	chromosome 15 open reading frame 62 [Source:HGNC Symbol;Acc:HGNC:34489]
ENSG00000179627	14	104800596	104804712	ZBTB42	14:104800595-104804903	95.3515	2.93637	0.776016	3.78391	0.000154386	0.0026748	zinc finger and BTB domain containing 42 [Source:HGNC Symbol;Acc:HGNC:32550]
ENSG00000153721	6	154387504	154510659	CNKSR3	6:154387503-154510659	38.9145	2.93413	0.922816	3.17954	0.00147507	0.0139621	CNKSR family member 3 [Source:HGNC Symbol;Acc:HGNC:23034]
ENSG00000141696	17	41801947	41812604	P3H4	17:41801946-41812604	27.7201	2.9333	1.02533	2.86083	0.00422539	0.0291912	prolyl 3-hydroxylase family member 4 (non-enzymatic) [Source:HGNC Symbol;Acc:HGNC:16946]
ENSG00000167483	19	17523301	17553839	FAM129C	19:17523300-17554461	1258.22	2.93322	0.621865	4.71681	2.4e-06	0.000100783	family with sequence similarity 129 member C [Source:HGNC Symbol;Acc:HGNC:24130]
ENSG00000197774	16	1773207	1781708	EME2	16:1773206-1794971	552.965	2.93049	0.739802	3.96119	7.46e-05	0.00150853	essential meiotic structure-specific endonuclease subunit 2 [Source:HGNC Symbol;Acc:HGNC:27289]
ENSG00000161405	17	39757715	39864188	IKZF3	17:39757714-39864274	12140.6	2.92936	0.530382	5.52311	3.33e-08	2.98e-06	IKAROS family zinc finger 3 [Source:HGNC Symbol;Acc:HGNC:13178]
ENSG00000182087	19	1009648	1021179	TMEM259	19:999795-1021179	1080.82	2.92506	0.71132	4.11215	3.92e-05	0.000913484	transmembrane protein 259 [Source:HGNC Symbol;Acc:HGNC:17039]
ENSG00000178605	X	304529	318819	GTPBP6	X:303642-318819	438.374	2.92077	0.682174	4.28156	1.86e-05	0.000508881	GTP binding protein 6 (putative) [Source:HGNC Symbol;Acc:HGNC:30189]
ENSG00000213658	16	28984826	28990783	LAT	16:28973961-28990783	913.541	2.92045	0.667142	4.37755	1.2e-05	0.000359372	linker for activation of T-cells [Source:HGNC Symbol;Acc:HGNC:18874]
ENSG00000161996	16	649311	667833	WDR90	16:649310-667833	69.8654	2.91898	0.85992	3.39447	0.000687606	0.00801951	WD repeat domain 90 [Source:HGNC Symbol;Acc:HGNC:26960]
ENSG00000019582	5	150401637	150412929	CD74	5:150357638-150412929	13813.1	2.91859	0.635879	4.58985	4.44e-06	0.000165579	CD74 molecule [Source:HGNC Symbol;Acc:HGNC:1697]
ENSG00000177732	20	325595	330224	SOX12	20:320312-359660	83.7202	2.91728	0.821738	3.55013	0.00038504	0.00517025	SRY-box 12 [Source:HGNC Symbol;Acc:HGNC:11198]
ENSG00000105373	19	47745522	47757058	GLTSCR2	19:47745521-47768840	1632.77	2.91455	0.682281	4.27178	1.94e-05	0.000526207	NOP53 ribosome biogenesis factor [Source:HGNC Symbol;Acc:HGNC:4333]
ENSG00000100865	14	102341102	102362916	CINP	14:102317376-102362916	32.3974	2.91212	1.01374	2.87266	0.00407028	0.0284646	cyclin dependent kinase 2 interacting protein [Source:HGNC Symbol;Acc:HGNC:23789]
ENSG00000110921	12	109573255	109598117	MVK	12:109553692-109598117	97.3304	2.9106	0.70563	4.12482	3.71e-05	0.000872979	mevalonate kinase [Source:HGNC Symbol;Acc:HGNC:7530]
ENSG00000138769	4	75578005	75630716	CDKL2	4:75578004-75630716	36.3005	2.91015	0.930074	3.12894	0.00175437	0.0158019	cyclin dependent kinase like 2 [Source:HGNC Symbol;Acc:HGNC:1782]
ENSG00000108924	17	55265012	55325065	HLF	17:55265011-55325065	28.302	2.90846	1.03126	2.82031	0.00479768	0.0317841	HLF, PAR bZIP transcription factor [Source:HGNC Symbol;Acc:HGNC:4977]
ENSG00000126368	17	40092787	40100725	NR1D1	17:40019096-40100725	40.2007	2.90759	0.881566	3.29821	0.000973042	0.0102741	nuclear receptor subfamily 1 group D member 1 [Source:HGNC Symbol;Acc:HGNC:7962]
ENSG00000158555	11	75434640	75525903	GDPD5	11:75434639-75525903	65.324	2.90716	0.878221	3.31028	0.000932024	0.00995051	glycerophosphodiester phosphodiesterase domain containing 5 [Source:HGNC Symbol;Acc:HGNC:28804]
ENSG00000219607	6	5084581	5089487	PPP1R3G	6:5084580-5089487	24.8404	2.90677	1.01412	2.86629	0.00415314	0.0288275	protein phosphatase 1 regulatory subunit 3G [Source:HGNC Symbol;Acc:HGNC:14945]
ENSG00000247077	12	132710819	132722734	PGAM5	12:132687605-132724057	802.197	2.90522	0.595133	4.88163	1.05e-06	5.28e-05	PGAM family member 5, mitochondrial serine/threonine protein phosphatase [Source:HGNC Symbol;Acc:HGNC:28763]
ENSG00000102001	X	49205063	49233371	CACNA1F	X:49205062-49233494	32.6665	2.90324	0.878174	3.30599	0.000946411	0.010064	calcium voltage-gated channel subunit alpha1 F [Source:HGNC Symbol;Acc:HGNC:1393]
ENSG00000227196	14	105884870	105884888	IGHD4-23	14:105881479-105915033	45.5868	2.90287	0.757905	3.83012	0.00012808	0.00231701	immunoglobulin heavy diversity 4-23 (non-functional) [Source:HGNC Symbol;Acc:HGNC:5504]
ENSG00000228672	5	139390592	139395713	PROB1	5:139390591-139395713	75.4826	2.90169	0.771794	3.75967	0.000170137	0.00285464	proline rich basic protein 1 [Source:HGNC Symbol;Acc:HGNC:41906]
ENSG00000071894	8	144393229	144409349	CPSF1	8:144373100-144409349	733.045	2.89897	0.679205	4.26818	1.97e-05	0.000532785	cleavage and polyadenylation specific factor 1 [Source:HGNC Symbol;Acc:HGNC:2324]
ENSG00000167716	17	1716523	1738599	WDR81	17:1711492-1738616	868.145	2.89893	0.7033	4.12189	3.76e-05	0.000881881	WD repeat domain 81 [Source:HGNC Symbol;Acc:HGNC:26600]
ENSG00000160972	8	144477969	144502121	PPP1R16A	8:144477968-144507174	64.3344	2.89133	0.76287	3.79006	0.000150609	0.00262181	protein phosphatase 1 regulatory subunit 16A [Source:HGNC Symbol;Acc:HGNC:14941]
ENSG00000183426	16	14922802	14952060	NPIPA1	16:14911550-14952060	114.479	2.89079	0.737404	3.92023	8.85e-05	0.00172344	nuclear pore complex interacting protein family member A1 [Source:HGNC Symbol;Acc:HGNC:7909]
ENSG00000173992	11	66592821	66606019	CCS	11:66590175-66606168	23.7239	2.89022	1.07521	2.68805	0.00718698	0.0419375	copper chaperone for superoxide dismutase [Source:HGNC Symbol;Acc:HGNC:1613]
ENSG00000196391	15	90352245	90369146	ZNF774	15:90352244-90369147	32.811	2.88875	0.893278	3.23387	0.00122125	0.0121625	zinc finger protein 774 [Source:HGNC Symbol;Acc:HGNC:33108]
ENSG00000109501	4	6269849	6303265	WFS1	4:6269848-6303265	55.2579	2.88811	0.884819	3.26407	0.00109823	0.0112287	wolframin ER transmembrane glycoprotein [Source:HGNC Symbol;Acc:HGNC:12762]
ENSG00000079102	8	91954967	92103286	RUNX1T1	8:91954966-92103286	37.7676	2.88797	1.02122	2.82796	0.00468464	0.0313139	RUNX1 translocation partner 1 [Source:HGNC Symbol;Acc:HGNC:1535]
ENSG00000188976	1	944204	959309	NOC2L	1:923927-959309	428.734	2.88642	0.654323	4.41132	1.03e-05	0.00031863	NOC2 like nucleolar associated transcriptional repressor [Source:HGNC Symbol;Acc:HGNC:24517]
ENSG00000099889	22	19969896	20016808	ARVCF	22:19875516-20016808	35.0682	2.88422	0.965352	2.98774	0.00281044	0.0221184	ARVCF, delta catenin family member [Source:HGNC Symbol;Acc:HGNC:728]
ENSG00000167595	19	35758143	35771028	PROSER3	19:35758142-35771028	186.471	2.88262	0.694343	4.15158	3.3e-05	0.000800991	proline and serine rich 3 [Source:HGNC Symbol;Acc:HGNC:25204]
ENSG00000171703	20	64049836	64072347	TCEA2	20:64049835-64079988	102.67	2.87908	0.679678	4.23594	2.28e-05	0.000596296	transcription elongation factor A2 [Source:HGNC Symbol;Acc:HGNC:11614]
ENSG00000102174	X	22032441	22251310	PHEX	X:22032440-22251310	92.0503	2.87657	0.709781	4.05275	5.06e-05	0.0011095	phosphate regulating endopeptidase homolog X-linked [Source:HGNC Symbol;Acc:HGNC:8918]
ENSG00000185187	11	405716	417455	SIGIRR	11:405647-417455	653.638	2.87535	0.666742	4.31254	1.61e-05	0.000453806	single Ig and TIR domain containing [Source:HGNC Symbol;Acc:HGNC:30575]
ENSG00000130175	19	11435288	11450968	PRKCSH	19:11420603-11450968	1127.19	2.8742	0.604789	4.7524	2.01e-06	8.81e-05	protein kinase C substrate 80K-H [Source:HGNC Symbol;Acc:HGNC:9411]
ENSG00000236535	1	174009267	174016206	RC3H1-IT1	1:173931166-174022297	187.394	2.86471	0.740794	3.86708	0.000110146	0.00206424	RC3H1 intronic transcript 1 [Source:HGNC Symbol;Acc:HGNC:41496]
ENSG00000129968	19	1876810	1885547	ABHD17A	19:1876809-1885547	719.417	2.86364	0.70018	4.08987	4.32e-05	0.000981372	abhydrolase domain containing 17A [Source:HGNC Symbol;Acc:HGNC:28756]
ENSG00000061938	3	195863364	195911945	TNK2	3:195862802-195911945	1965.43	2.86292	0.787666	3.63469	0.000278314	0.00409762	tyrosine kinase non receptor 2 [Source:HGNC Symbol;Acc:HGNC:19297]
ENSG00000132481	17	75874161	75878575	TRIM47	17:75874160-75879546	45.8974	2.86097	0.840736	3.40293	0.000666663	0.0078253	tripartite motif containing 47 [Source:HGNC Symbol;Acc:HGNC:19020]
ENSG00000130812	19	10092338	10102796	ANGPTL6	19:10086121-10102796	35.9152	2.85982	0.944835	3.02679	0.00247167	0.0202339	angiopoietin like 6 [Source:HGNC Symbol;Acc:HGNC:23140]
ENSG00000059915	10	102402617	102421539	PSD	10:102402616-102423136	57.866	2.8569	0.85673	3.33465	0.00085406	0.00936995	pleckstrin and Sec7 domain containing [Source:HGNC Symbol;Acc:HGNC:9507]
ENSG00000227507	6	31580525	31582522	LTB	6:31579633-31582522	2339.56	2.85467	0.695557	4.10415	4.06e-05	0.000936115	lymphotoxin beta [Source:HGNC Symbol;Acc:HGNC:6711]
ENSG00000205744	19	6467207	6482557	DENND1C	19:6436078-6482557	700.877	2.85171	0.7121	4.00465	6.21e-05	0.00130557	DENN domain containing 1C [Source:HGNC Symbol;Acc:HGNC:26225]
ENSG00000125648	19	6436079	6465203	SLC25A23	19:6436078-6482557	89.3452	2.85131	0.816952	3.49018	0.000482701	0.00614454	solute carrier family 25 member 23 [Source:HGNC Symbol;Acc:HGNC:19375]
ENSG00000070047	11	576486	612222	PHRF1	11:576485-612312	819.936	2.85009	0.757709	3.76145	0.000168929	0.0028442	PHD and ring finger domains 1 [Source:HGNC Symbol;Acc:HGNC:24351]
ENSG00000226777	14	105917979	105932642	FAM30A	14:105917978-105933325	2133.7	2.84954	0.513785	5.54618	2.92e-08	2.7e-06	family with sequence similarity 30 member A [Source:HGNC Symbol;Acc:HGNC:19955]
ENSG00000118322	5	160563120	160852214	ATP10B	5:160563119-160852214	26.2211	2.84642	0.907557	3.13636	0.00171059	0.0155303	ATPase phospholipid transporting 10B (putative) [Source:HGNC Symbol;Acc:HGNC:13543]
ENSG00000127191	9	136881912	136926607	TRAF2	9:136881911-136926607	323.03	2.84564	0.65463	4.34694	1.38e-05	0.000400141	TNF receptor associated factor 2 [Source:HGNC Symbol;Acc:HGNC:12032]
ENSG00000168071	11	64340223	64357534	CCDC88B	11:64340222-64357534	3445.53	2.84557	0.845405	3.36593	0.000762868	0.0086403	coiled-coil domain containing 88B [Source:HGNC Symbol;Acc:HGNC:26757]
ENSG00000147799	8	144529179	144605816	ARHGAP39	8:144517991-144605816	89.831	2.84489	0.752139	3.7824	0.000155323	0.00268593	Rho GTPase activating protein 39 [Source:HGNC Symbol;Acc:HGNC:29351]
ENSG00000179364	14	105300563	105398147	PACS2	14:105209285-105398147	390.991	2.84318	0.6881	4.13192	3.6e-05	0.000853038	phosphofurin acidic cluster sorting protein 2 [Source:HGNC Symbol;Acc:HGNC:23794]
ENSG00000164867	7	150990995	151014588	NOS3	7:150990994-151024499	36.4316	2.84242	0.976141	2.9119	0.00359238	0.0261401	nitric oxide synthase 3 [Source:HGNC Symbol;Acc:HGNC:7876]
ENSG00000125731	19	6752160	6767588	SH2D3A	19:6752155-6767588	134.179	2.84165	0.681135	4.17194	3.02e-05	0.000744744	SH2 domain containing 3A [Source:HGNC Symbol;Acc:HGNC:16885]
ENSG00000064545	19	19119169	19138513	TMEM161A	19:19119168-19138513	83.5518	2.8398	0.757066	3.75106	0.000176087	0.00292837	transmembrane protein 161A [Source:HGNC Symbol;Acc:HGNC:26020]
ENSG00000161509	17	74842023	74861504	GRIN2C	17:74841990-74861504	64.6024	2.83938	0.971194	2.92359	0.00346016	0.0254853	glutamate ionotropic receptor NMDA type subunit 2C [Source:HGNC Symbol;Acc:HGNC:4587]
ENSG00000127415	4	986997	1004506	IDUA	4:932386-1004719	118.728	2.83484	0.780939	3.63005	0.00028337	0.00414874	iduronidase, alpha-L- [Source:HGNC Symbol;Acc:HGNC:5391]
ENSG00000112414	6	142301854	142446266	ADGRG6	6:142301853-142446266	26.0596	2.83443	0.973358	2.91201	0.00359114	0.0261401	adhesion G protein-coupled receptor G6 [Source:HGNC Symbol;Acc:HGNC:13841]
ENSG00000149499	11	62602218	62612765	EML3	11:62602131-62615242	762.429	2.83168	0.75562	3.74749	0.000178616	0.00296501	echinoderm microtubule associated protein like 3 [Source:HGNC Symbol;Acc:HGNC:26666]
ENSG00000099624	19	1241746	1244826	ATP5D	19:1241745-1244826	251.871	2.83143	0.749885	3.77582	0.000159484	0.00273454	ATP synthase, H+ transporting, mitochondrial F1 complex, delta subunit [Source:HGNC Symbol;Acc:HGNC:837]
ENSG00000178498	12	57604622	57609804	DTX3	12:57604621-57609804	81.314	2.82684	0.733609	3.85333	0.000116522	0.00215824	deltex E3 ubiquitin ligase 3 [Source:HGNC Symbol;Acc:HGNC:24457]
ENSG00000054654	14	63852983	64226433	SYNE2	14:63761647-64338620	51.8025	2.82627	1.01741	2.77792	0.00547089	0.0346997	spectrin repeat containing nuclear envelope protein 2 [Source:HGNC Symbol;Acc:HGNC:17084]
ENSG00000141858	19	14087840	14091036	SAMD1	19:14087797-14091036	74.539	2.8256	0.689908	4.09562	4.21e-05	0.000960315	sterile alpha motif domain containing 1 [Source:HGNC Symbol;Acc:HGNC:17958]
ENSG00000169683	17	82023302	82031151	LRRC45	17:82018560-82031194	142.518	2.8255	0.788901	3.58156	0.000341552	0.00473987	leucine rich repeat containing 45 [Source:HGNC Symbol;Acc:HGNC:28302]
ENSG00000145362	4	112818109	113383740	ANK2	4:112818108-113383740	35.9321	2.82452	0.846195	3.33791	0.000844116	0.00930058	ankyrin 2 [Source:HGNC Symbol;Acc:HGNC:493]
ENSG00000188612	17	75165586	75182983	SUMO2	17:75133944-75182983	113.288	2.81995	0.808587	3.4875	0.000487562	0.00618914	small ubiquitin-like modifier 2 [Source:HGNC Symbol;Acc:HGNC:11125]
ENSG00000112787	12	132489551	132585188	FBRSL1	12:132488495-132585275	481.582	2.81883	0.635806	4.43348	9.27e-06	0.000295081	fibrosin like 1 [Source:HGNC Symbol;Acc:HGNC:29308]
ENSG00000132382	17	4538897	4555631	MYBBP1A	17:4497393-4555631	499.574	2.81797	0.701168	4.01897	5.85e-05	0.00124593	MYB binding protein 1a [Source:HGNC Symbol;Acc:HGNC:7546]
ENSG00000125503	19	55090913	55117559	PPP1R12C	19:55090912-55117565	956.346	2.81549	0.776801	3.62446	0.000289563	0.00420586	protein phosphatase 1 regulatory subunit 12C [Source:HGNC Symbol;Acc:HGNC:14947]
ENSG00000099250	10	33177492	33336262	NRP1	10:33177491-33336262	62.5558	2.81331	0.933548	3.01357	0.00258193	0.020888	neuropilin 1 [Source:HGNC Symbol;Acc:HGNC:8004]
ENSG00000178222	4	1056250	1113562	RNF212	4:1056249-1113562	24.3719	2.81293	0.949823	2.96154	0.00306108	0.0233992	ring finger protein 212 [Source:HGNC Symbol;Acc:HGNC:27729]
ENSG00000179886	8	143597835	143603224	TIGD5	8:143573489-143603224	120.573	2.81212	0.69243	4.06123	4.88e-05	0.00107891	tigger transposable element derived 5 [Source:HGNC Symbol;Acc:HGNC:18336]
ENSG00000175544	11	67452406	67460313	CABP4	11:67451231-67460313	42.219	2.80964	0.963896	2.91488	0.00355824	0.025985	calcium binding protein 4 [Source:HGNC Symbol;Acc:HGNC:1386]
ENSG00000107404	1	1335276	1349350	DVL1	1:1330302-1349364	235.583	2.80847	0.799768	3.51161	0.000445397	0.00579509	dishevelled segment polarity protein 1 [Source:HGNC Symbol;Acc:HGNC:3084]
ENSG00000090565	16	425619	523011	RAB11FIP3	16:425618-523011	265.092	2.80503	0.698045	4.0184	5.86e-05	0.0012482	RAB11 family interacting protein 3 [Source:HGNC Symbol;Acc:HGNC:17224]
ENSG00000105717	19	19561707	19618916	PBX4	19:19561706-19618916	136.409	2.80425	0.750425	3.73689	0.000186311	0.00304697	PBX homeobox 4 [Source:HGNC Symbol;Acc:HGNC:13403]
ENSG00000130158	19	11199295	11262481	DOCK6	19:11199294-11262481	53.0893	2.80405	0.870612	3.22078	0.00127841	0.0125907	dedicator of cytokinesis 6 [Source:HGNC Symbol;Acc:HGNC:19189]
ENSG00000109107	17	28573115	28577264	ALDOC	17:28455751-28645454	158.935	2.8039	0.748516	3.74594	0.000179718	0.00297904	aldolase, fructose-bisphosphate C [Source:HGNC Symbol;Acc:HGNC:418]
ENSG00000108557	17	17681473	17811453	RAI1	17:17681472-17837002	333.322	2.8037	0.73048	3.83816	0.000123958	0.00226038	retinoic acid induced 1 [Source:HGNC Symbol;Acc:HGNC:9834]
ENSG00000204371	6	31879759	31897687	EHMT2	6:31879717-31897687	399.971	2.80046	0.709497	3.94711	7.91e-05	0.0015778	euchromatic histone lysine methyltransferase 2 [Source:HGNC Symbol;Acc:HGNC:14129]
ENSG00000099904	22	20129456	20148007	ZDHHC8	22:20129455-20148007	241.927	2.79906	0.674717	4.14849	3.35e-05	0.000808556	zinc finger DHHC-type containing 8 [Source:HGNC Symbol;Acc:HGNC:18474]
ENSG00000105369	19	41877120	41881372	CD79A	19:41877119-41881372	1042.53	2.79806	0.741923	3.77137	0.000162355	0.00277074	CD79a molecule [Source:HGNC Symbol;Acc:HGNC:1698]
ENSG00000154016	17	19020673	19047637	GRAP	17:18950344-19047637	426.432	2.79777	0.587098	4.76543	1.88e-06	8.34e-05	GRB2-related adaptor protein [Source:HGNC Symbol;Acc:HGNC:4562]
ENSG00000137877	15	41848144	41894077	SPTBN5	15:41828084-41972578	101.641	2.79769	0.832784	3.35945	0.000780986	0.00879906	spectrin beta, non-erythrocytic 5 [Source:HGNC Symbol;Acc:HGNC:15680]
ENSG00000163637	3	64093867	64445476	PRICKLE2	3:64067963-64454832	25.4988	2.79714	0.945407	2.95867	0.00308974	0.0235001	prickle planar cell polarity protein 2 [Source:HGNC Symbol;Acc:HGNC:20340]
ENSG00000185163	12	132136594	132144335	DDX51	12:132136593-132144341	209.013	2.79676	0.686266	4.07532	4.6e-05	0.00102937	DEAD-box helicase 51 [Source:HGNC Symbol;Acc:HGNC:20082]
ENSG00000167291	17	79932343	80035848	TBC1D16	17:79932342-80035848	56.5753	2.79237	0.824481	3.38682	0.000707086	0.00816457	TBC1 domain family member 16 [Source:HGNC Symbol;Acc:HGNC:28356]
ENSG00000185813	17	81900965	81911464	PCYT2	17:81887843-81911464	170.962	2.78362	0.706732	3.93873	8.19e-05	0.00161718	phosphate cytidylyltransferase 2, ethanolamine [Source:HGNC Symbol;Acc:HGNC:8756]
ENSG00000183751	16	1972037	1982933	TBL3	16:1972036-1984192	205.29	2.78301	0.727532	3.82528	0.000130625	0.00234906	transducin beta like 3 [Source:HGNC Symbol;Acc:HGNC:11587]
ENSG00000275342	8	8317736	8386498	SGK223	8:8316307-8386498	290.513	2.783	0.642904	4.3288	1.5e-05	0.000426836	PEAK1 related, kinase-activating pseudokinase 1 [Source:HGNC Symbol;Acc:HGNC:25438]
ENSG00000116649	1	11054584	11060024	SRM	1:11054355-11060024	237.628	2.78171	0.797889	3.48634	0.000489678	0.00621384	spermidine synthase [Source:HGNC Symbol;Acc:HGNC:11296]
ENSG00000203485	14	104689606	104722535	INF2	14:104689605-104722535	640.555	2.77747	0.749997	3.70331	0.000212808	0.00335689	inverted formin, FH2 and WH2 domain containing [Source:HGNC Symbol;Acc:HGNC:23791]
ENSG00000105426	19	5158495	5340803	PTPRS	19:5158462-5340803	104.731	2.77596	0.940727	2.95086	0.00316887	0.0239719	protein tyrosine phosphatase, receptor type S [Source:HGNC Symbol;Acc:HGNC:9681]
ENSG00000182329	2	202073289	202205203	KIAA2012	2:202073288-202205314	25.3086	2.77426	0.982127	2.82474	0.00473186	0.0315046	KIAA2012 [Source:HGNC Symbol;Acc:HGNC:51250]
ENSG00000167685	19	56132599	56160893	ZNF444	19:56132598-56160893	201.858	2.76969	0.719916	3.84724	0.000119455	0.00219804	zinc finger protein 444 [Source:HGNC Symbol;Acc:HGNC:16052]
ENSG00000147642	8	109573978	109691791	SYBU	8:109573920-109691791	27.849	2.76946	0.869847	3.18385	0.00145332	0.0138277	syntabulin [Source:HGNC Symbol;Acc:HGNC:26011]
ENSG00000168005	11	63813388	63827718	C11orf84	11:63813387-63827718	77.1689	2.76246	0.838732	3.29362	0.000989065	0.0104011	chromosome 11 open reading frame 84 [Source:HGNC Symbol;Acc:HGNC:25115]
ENSG00000103245	16	729753	741329	NARFL	16:720580-741329	321.678	2.76172	0.593103	4.65639	3.22e-06	0.000128548	nuclear prelamin A recognition factor like [Source:HGNC Symbol;Acc:HGNC:14179]
ENSG00000196159	4	125316399	125492932	FAT4	4:125316398-125493043	42.9094	2.75891	0.876253	3.14853	0.00164091	0.0150538	FAT atypical cadherin 4 [Source:HGNC Symbol;Acc:HGNC:23109]
ENSG00000186648	14	24052000	24069728	CARMIL3	14:24051999-24069805	87.53	2.75708	0.67483	4.08559	4.4e-05	0.000991024	capping protein regulator and myosin 1 linker 3 [Source:HGNC Symbol;Acc:HGNC:20272]
ENSG00000165810	5	181040225	181061523	BTNL9	5:181040224-181061740	34.3401	2.75685	0.980911	2.8105	0.00494649	0.0324749	butyrophilin like 9 [Source:HGNC Symbol;Acc:HGNC:24176]
ENSG00000178921	17	8247618	8270491	PFAS	17:8219855-8270553	283.086	2.75578	0.678498	4.06159	4.87e-05	0.00107859	phosphoribosylformylglycinamidine synthase [Source:HGNC Symbol;Acc:HGNC:8863]
ENSG00000089820	X	153907367	153934999	ARHGAP4	X:153861513-153935223	2969.59	2.75383	0.701678	3.92463	8.69e-05	0.00169953	Rho GTPase activating protein 4 [Source:HGNC Symbol;Acc:HGNC:674]
ENSG00000140398	15	75346955	75357114	NEIL1	15:75346743-75455842	337.176	2.75332	0.688574	3.99858	6.37e-05	0.00133256	nei like DNA glycosylase 1 [Source:HGNC Symbol;Acc:HGNC:18448]
ENSG00000069188	17	73334384	73644089	SDK2	17:73334377-73644089	62.0237	2.75273	0.807349	3.40959	0.000650595	0.00767126	sidekick cell adhesion molecule 2 [Source:HGNC Symbol;Acc:HGNC:19308]
ENSG00000006062	17	45263121	45317040	MAP3K14	17:45190930-45317040	649.775	2.75183	0.67274	4.09049	4.3e-05	0.000979967	mitogen-activated protein kinase kinase kinase 14 [Source:HGNC Symbol;Acc:HGNC:6853]
ENSG00000275023	17	38705542	38729803	MLLT6	17:38702451-38729989	1971.72	2.74858	0.763067	3.60202	0.000315752	0.00449121	MLLT6, PHD finger containing [Source:HGNC Symbol;Acc:HGNC:7138]
ENSG00000179698	8	144107726	144118315	WDR97	8:144098593-144118315	56.5834	2.74469	0.850414	3.22748	0.00124888	0.012378	WD repeat domain 97 [Source:HGNC Symbol;Acc:HGNC:26959]
ENSG00000211923	14	105904497	105904527	IGHD3-10	14:105881479-105915033	298.841	2.74345	0.544294	5.04039	4.65e-07	2.72e-05	immunoglobulin heavy diversity 3-10 [Source:HGNC Symbol;Acc:HGNC:5495]
ENSG00000132361	17	2689386	2712663	CLUH	17:2689385-2712833	54.3045	2.74056	0.82267	3.3313	0.000864423	0.0094303	clustered mitochondria homolog [Source:HGNC Symbol;Acc:HGNC:29094]
ENSG00000110651	11	2376177	2397419	CD81	11:2328748-2397419	1379.01	2.73549	0.515656	5.30486	1.13e-07	8.44e-06	CD81 molecule [Source:HGNC Symbol;Acc:HGNC:1701]
ENSG00000165804	14	21090046	21104722	ZNF219	14:21016762-21104722	22.2178	2.7348	1.00255	2.72784	0.0063751	0.0387082	zinc finger protein 219 [Source:HGNC Symbol;Acc:HGNC:13011]
ENSG00000164889	7	151057210	151076527	SLC4A2	7:151053811-151080866	421.048	2.73253	0.666226	4.1015	4.1e-05	0.00094449	solute carrier family 4 member 2 [Source:HGNC Symbol;Acc:HGNC:11028]
ENSG00000099994	22	24181259	24189110	SUSD2	22:24181258-24189110	23.92	2.72629	1.03991	2.62166	0.00875026	0.047945	sushi domain containing 2 [Source:HGNC Symbol;Acc:HGNC:30667]
ENSG00000187792	22	23738678	23751092	ZNF70	22:23738260-23751092	216.865	2.72466	0.552809	4.92874	8.28e-07	4.37e-05	zinc finger protein 70 [Source:HGNC Symbol;Acc:HGNC:13140]
ENSG00000100246	22	38778508	38794198	DNAL4	22:38705722-38794198	4886.58	2.71995	0.726465	3.74409	0.000181048	0.00299095	dynein axonemal light chain 4 [Source:HGNC Symbol;Acc:HGNC:2955]
ENSG00000143126	1	109250019	109275750	CELSR2	1:109250018-109275750	88.7945	2.71891	0.778138	3.49413	0.000475615	0.00608801	cadherin EGF LAG seven-pass G-type receptor 2 [Source:HGNC Symbol;Acc:HGNC:3231]
ENSG00000150967	12	122920951	122981649	ABCB9	12:122920950-122982913	106.238	2.71444	0.901912	3.00965	0.00261547	0.0210752	ATP binding cassette subfamily B member 9 [Source:HGNC Symbol;Acc:HGNC:50]
ENSG00000105245	19	40665905	40690972	NUMBL	19:40665837-40691076	63.6368	2.70858	0.772585	3.50587	0.000455125	0.00589432	NUMB like, endocytic adaptor protein [Source:HGNC Symbol;Acc:HGNC:8061]
ENSG00000130193	8	142727203	142736927	THEM6	8:142727202-142737196	120.162	2.70687	0.728894	3.71367	0.000204278	0.0032514	thioesterase superfamily member 6 [Source:HGNC Symbol;Acc:HGNC:29656]
ENSG00000007312	17	63928740	63932354	CD79B	17:63928701-63932354	1547.09	2.70665	0.677951	3.99241	6.54e-05	0.00135763	CD79b molecule [Source:HGNC Symbol;Acc:HGNC:1699]
ENSG00000184992	12	124993700	125031231	BRI3BP	12:124993682-125031550	212.204	2.70589	0.760904	3.55615	0.000376333	0.00507952	BRI3 binding protein [Source:HGNC Symbol;Acc:HGNC:14251]
ENSG00000198911	22	41833079	41907308	SREBF2	22:41831214-41907308	1611.98	2.70498	0.61393	4.40601	1.05e-05	0.000324379	sterol regulatory element binding transcription factor 2 [Source:HGNC Symbol;Acc:HGNC:11290]
ENSG00000100075	22	19175575	19178830	SLC25A1	22:19175574-19178830	143.813	2.70292	0.752905	3.58999	0.000330691	0.0046368	solute carrier family 25 member 1 [Source:HGNC Symbol;Acc:HGNC:10979]
ENSG00000104885	19	2164149	2232578	DOT1L	19:2100987-2248679	806.293	2.70188	0.669687	4.03455	5.47e-05	0.00118199	DOT1 like histone lysine methyltransferase [Source:HGNC Symbol;Acc:HGNC:24948]
ENSG00000186281	2	96021946	96039451	GPAT2	2:96010550-96039451	34.27	2.70178	0.936532	2.88488	0.00391567	0.0277001	glycerol-3-phosphate acyltransferase 2, mitochondrial [Source:HGNC Symbol;Acc:HGNC:27168]
ENSG00000130244	19	38403135	38409088	FAM98C	19:38403134-38426305	457.1	2.69941	0.742962	3.63331	0.000279808	0.00410521	family with sequence similarity 98 member C [Source:HGNC Symbol;Acc:HGNC:27119]
ENSG00000149948	12	65824131	65966295	HMGA2	12:65758019-65966295	25.4814	2.69804	0.937115	2.87909	0.0039882	0.0280466	high mobility group AT-hook 2 [Source:HGNC Symbol;Acc:HGNC:5009]
ENSG00000079435	19	42401507	42427426	LIPE	19:42397127-42652355	92.1672	2.69736	0.656562	4.10831	3.99e-05	0.000924055	lipase E, hormone sensitive type [Source:HGNC Symbol;Acc:HGNC:6621]
ENSG00000205923	16	2530035	2531417	CEMP1	16:2475050-2531620	245.903	2.69665	0.769646	3.50375	0.000458756	0.00592452	cementum protein 1 [Source:HGNC Symbol;Acc:HGNC:32553]
ENSG00000177728	17	75441159	75500090	TMEM94	17:75441158-75515583	424.016	2.69622	0.64266	4.1954	2.72e-05	0.000690825	transmembrane protein 94 [Source:HGNC Symbol;Acc:HGNC:28983]
ENSG00000159733	4	2269582	2418663	ZFYVE28	4:2269406-2418663	266.576	2.69594	0.662903	4.06686	4.77e-05	0.0010604	zinc finger FYVE-type containing 28 [Source:HGNC Symbol;Acc:HGNC:29334]
ENSG00000278195	22	37204238	37212322	SSTR3	22:37204237-37212322	46.9035	2.69286	0.888608	3.03043	0.00244209	0.0200683	somatostatin receptor 3 [Source:HGNC Symbol;Acc:HGNC:11332]
ENSG00000129911	19	1852399	1863568	KLF16	19:1852381-1863568	204.514	2.69198	0.750426	3.58728	0.000334149	0.00467449	Kruppel like factor 16 [Source:HGNC Symbol;Acc:HGNC:16857]
ENSG00000203896	20	63736283	63739103	LIME1	20:63657809-63743505	1174.68	2.69168	0.707905	3.80232	0.000143345	0.00251821	Lck interacting transmembrane adaptor 1 [Source:HGNC Symbol;Acc:HGNC:26016]
ENSG00000136367	14	23520855	23556192	ZFHX2	14:23511759-23578800	36.8295	2.69103	0.847651	3.17469	0.00149995	0.0141389	zinc finger homeobox 2 [Source:HGNC Symbol;Acc:HGNC:20152]
ENSG00000010610	12	6786858	6820808	CD4	12:6786857-6820808	1698.96	2.69103	0.544222	4.94473	7.62e-07	4.07e-05	CD4 molecule [Source:HGNC Symbol;Acc:HGNC:1678]
ENSG00000159231	21	36134912	36146566	CBR3	21:36130302-36294274	26.349	2.69072	0.930583	2.89144	0.00383482	0.027321	carbonyl reductase 3 [Source:HGNC Symbol;Acc:HGNC:1549]
ENSG00000141524	17	78110458	78132407	TMC6	17:77959239-78142968	4461.27	2.68914	0.619353	4.34186	1.41e-05	0.000407634	transmembrane channel like 6 [Source:HGNC Symbol;Acc:HGNC:18021]
ENSG00000099958	22	23834503	23839128	DERL3	22:23786962-23839128	387.518	2.6849	0.727472	3.69072	0.000223619	0.00348074	derlin 3 [Source:HGNC Symbol;Acc:HGNC:14236]
ENSG00000100601	14	77672404	77708020	ALKBH1	14:77672403-77708020	73.4077	2.68472	0.826034	3.25013	0.00115354	0.0116472	alkB homolog 1, histone H2A dioxygenase [Source:HGNC Symbol;Acc:HGNC:17911]
ENSG00000179832	8	144148016	144261940	MROH1	8:144147988-144291370	564.378	2.68148	0.666292	4.02448	5.71e-05	0.00122509	maestro heat like repeat family member 1 [Source:HGNC Symbol;Acc:HGNC:26958]
ENSG00000073350	17	75525080	75575208	LLGL2	17:75525079-75575208	197.142	2.68118	0.737078	3.63758	0.000275215	0.00406524	LLGL2, scribble cell polarity complex component [Source:HGNC Symbol;Acc:HGNC:6629]
ENSG00000070814	5	150357639	150400308	TCOF1	5:150357638-150412929	885.081	2.68033	0.647414	4.14006	3.47e-05	0.000830097	treacle ribosome biogenesis factor 1 [Source:HGNC Symbol;Acc:HGNC:11654]
ENSG00000148803	10	133355154	133358035	FUOM	10:133354018-133358035	152.052	2.67913	0.719241	3.72494	0.000195364	0.00315402	fucose mutarotase [Source:HGNC Symbol;Acc:HGNC:24733]
ENSG00000131037	19	55072020	55087923	EPS8L1	19:55072019-55087980	31.117	2.67737	0.933358	2.86854	0.00412374	0.0286845	EPS8 like 1 [Source:HGNC Symbol;Acc:HGNC:21295]
ENSG00000090447	16	4257186	4273075	TFAP4	16:4257114-4273202	141.081	2.67459	0.638355	4.18982	2.79e-05	0.000702672	transcription factor AP-4 [Source:HGNC Symbol;Acc:HGNC:11745]
ENSG00000163462	1	155173787	155184971	TRIM46	1:155169407-155192916	38.6183	2.67455	0.976296	2.73948	0.00615358	0.0377242	tripartite motif containing 46 [Source:HGNC Symbol;Acc:HGNC:19019]
ENSG00000133895	11	64803510	64811294	MEN1	11:64803505-64811294	142.077	2.67089	0.814363	3.27973	0.00103908	0.0107871	menin 1 [Source:HGNC Symbol;Acc:HGNC:7010]
ENSG00000130726	19	58544091	58550722	TRIM28	19:58544090-58550722	962.699	2.66817	0.679401	3.92724	8.59e-05	0.00168387	tripartite motif containing 28 [Source:HGNC Symbol;Acc:HGNC:16384]
ENSG00000177374	17	2054154	2063241	HIC1	17:2054153-2381058	50.6738	2.66747	0.719231	3.70878	0.000208264	0.0033009	HIC ZBTB transcriptional repressor 1 [Source:HGNC Symbol;Acc:HGNC:4909]
ENSG00000117318	1	23557918	23559794	ID3	1:23556408-23559794	92.7114	2.66691	0.780411	3.41731	0.000632425	0.0075031	inhibitor of DNA binding 3, HLH protein [Source:HGNC Symbol;Acc:HGNC:5362]
ENSG00000076928	19	41883161	41930150	ARHGEF1	19:41883160-41930150	4995.01	2.66683	0.74493	3.57997	0.000343632	0.00476331	Rho guanine nucleotide exchange factor 1 [Source:HGNC Symbol;Acc:HGNC:681]
ENSG00000008853	8	22987417	23020199	RHOBTB2	8:22685536-23083619	398.447	2.66645	0.631103	4.22506	2.39e-05	0.000619172	Rho related BTB domain containing 2 [Source:HGNC Symbol;Acc:HGNC:18756]
ENSG00000133056	1	204422628	204494724	PIK3C2B	1:204377849-204494724	532.347	2.66591	0.637401	4.18247	2.88e-05	0.000718334	phosphatidylinositol-4-phosphate 3-kinase catalytic subunit type 2 beta [Source:HGNC Symbol;Acc:HGNC:8972]
ENSG00000117016	1	40620679	40665657	RIMS3	1:40620660-40665657	109.975	2.66524	0.714134	3.73214	0.000189863	0.00309259	regulating synaptic membrane exocytosis 3 [Source:HGNC Symbol;Acc:HGNC:21292]
ENSG00000110448	11	61102395	61127852	CD5	11:61102394-61128551	929.341	2.66242	0.705017	3.77639	0.00015912	0.00273088	CD5 molecule [Source:HGNC Symbol;Acc:HGNC:1685]
ENSG00000103249	16	1444934	1475580	CLCN7	16:1444933-1476055	580.596	2.66223	0.63985	4.1607	3.17e-05	0.000777087	chloride voltage-gated channel 7 [Source:HGNC Symbol;Acc:HGNC:2025]
ENSG00000151067	12	1970786	2697950	CACNA1C	12:1946053-2941140	44.5986	2.65966	0.860709	3.09008	0.00200102	0.0174045	calcium voltage-gated channel subunit alpha1 C [Source:HGNC Symbol;Acc:HGNC:1390]
ENSG00000172725	11	67435510	67443821	CORO1B	11:67435509-67443821	2646.87	2.65735	0.664819	3.9971	6.41e-05	0.00133709	coronin 1B [Source:HGNC Symbol;Acc:HGNC:2253]
ENSG00000099194	10	100347124	100364834	SCD	10:100347123-100364834	663.539	2.6552	0.744163	3.56804	0.000359664	0.00492194	stearoyl-CoA desaturase [Source:HGNC Symbol;Acc:HGNC:10571]
ENSG00000165457	11	72216601	72221950	FOLR2	11:72216600-72221950	28.7595	2.65481	0.94257	2.81657	0.00485398	0.0320523	folate receptor beta [Source:HGNC Symbol;Acc:HGNC:3793]
ENSG00000099797	19	14517085	14565980	TECR	19:14514681-14565980	198.187	2.65442	0.653388	4.06255	4.85e-05	0.00107548	trans-2,3-enoyl-CoA reductase [Source:HGNC Symbol;Acc:HGNC:4551]
ENSG00000117707	1	213983181	214041502	PROX1	1:213817750-214041502	39.7417	2.65213	0.818581	3.23991	0.00119568	0.0119568	prospero homeobox 1 [Source:HGNC Symbol;Acc:HGNC:9459]
ENSG00000151320	14	32329273	32837681	AKAP6	14:32329272-32837681	45.2509	2.65095	0.852781	3.10859	0.0018798	0.0166036	A-kinase anchoring protein 6 [Source:HGNC Symbol;Acc:HGNC:376]
ENSG00000106009	7	2537877	2555727	BRAT1	7:2535519-2555727	754.723	2.64961	0.683557	3.87621	0.000106094	0.00199823	BRCA1 associated ATM activator 1 [Source:HGNC Symbol;Acc:HGNC:21701]
ENSG00000101445	20	38805705	38923024	PPP1R16B	20:38805704-38923024	2307.41	2.64684	0.550514	4.80794	1.52e-06	7.04e-05	protein phosphatase 1 regulatory subunit 16B [Source:HGNC Symbol;Acc:HGNC:15850]
ENSG00000168209	10	72273920	72276036	DDIT4	10:72273919-72277388	688.677	2.64678	0.62318	4.24722	2.16e-05	0.000572049	DNA damage inducible transcript 4 [Source:HGNC Symbol;Acc:HGNC:24944]
ENSG00000165125	7	142871203	142885762	TRPV6	7:142871202-142892743	29.2524	2.64189	0.954329	2.76832	0.0056346	0.0354133	transient receptor potential cation channel subfamily V member 6 [Source:HGNC Symbol;Acc:HGNC:14006]
ENSG00000181896	19	19668796	19683509	ZNF101	19:19668795-19683509	2557.87	2.6392	0.619741	4.25855	2.06e-05	0.000553794	zinc finger protein 101 [Source:HGNC Symbol;Acc:HGNC:12881]
ENSG00000204498	6	31546870	31558829	NFKBIL1	6:31528716-31558829	92.7338	2.63688	0.839033	3.14276	0.00167362	0.0152668	NFKB inhibitor like 1 [Source:HGNC Symbol;Acc:HGNC:7800]
ENSG00000221821	6	42890265	42890816	C6orf226	6:42879617-42890816	793.892	2.63688	0.746404	3.53278	0.000411219	0.00543966	chromosome 6 open reading frame 226 [Source:HGNC Symbol;Acc:HGNC:34431]
ENSG00000196843	2	96536743	96552638	ARID5A	2:96536742-96552638	673.045	2.63668	0.767369	3.436	0.000590377	0.00711557	AT-rich interaction domain 5A [Source:HGNC Symbol;Acc:HGNC:17361]
ENSG00000196167	11	111290787	111305045	COLCA1	11:111290786-111308735	71.6985	2.63628	0.902444	2.92127	0.00348606	0.025622	colorectal cancer associated 1 [Source:HGNC Symbol;Acc:HGNC:33789]
ENSG00000204536	6	31142439	31158238	CCHCR1	6:31142438-31158238	187.563	2.63482	0.628391	4.19297	2.75e-05	0.00069442	coiled-coil alpha-helical rod protein 1 [Source:HGNC Symbol;Acc:HGNC:13930]
ENSG00000134824	11	61792980	61867354	FADS2	11:61680432-61867354	749.546	2.6326	0.753058	3.49588	0.000472502	0.00605273	fatty acid desaturase 2 [Source:HGNC Symbol;Acc:HGNC:3575]
ENSG00000105298	19	3610641	3626815	CACTIN	19:3607246-3626815	226.159	2.631	0.660398	3.98396	6.78e-05	0.00139258	cactin, spliceosome C complex subunit [Source:HGNC Symbol;Acc:HGNC:29938]
ENSG00000154258	17	68974488	69061064	ABCA9	17:68867291-69061064	20.2863	2.62998	0.99726	2.63721	0.00835922	0.0464913	ATP binding cassette subfamily A member 9 [Source:HGNC Symbol;Acc:HGNC:39]
ENSG00000105248	19	4247079	4269090	CCDC94	19:4246338-4269379	164.645	2.62863	0.944488	2.78312	0.00538381	0.0343265	coiled-coil domain containing 94 [Source:HGNC Symbol;Acc:HGNC:25518]
ENSG00000174327	17	7036075	7040121	SLC16A13	17:7036074-7041179	99.8568	2.62823	0.69446	3.78456	0.000153979	0.00266902	solute carrier family 16 member 13 [Source:HGNC Symbol;Acc:HGNC:31037]
ENSG00000178209	8	143915147	143976734	PLEC	8:143915068-143976734	8654.94	2.62687	0.792568	3.31438	0.000918474	0.00986068	plectin [Source:HGNC Symbol;Acc:HGNC:9069]
ENSG00000197363	8	144798876	144811169	ZNF517	8:144798875-144811347	97.0301	2.6262	0.732616	3.58469	0.000337481	0.00470666	zinc finger protein 517 [Source:HGNC Symbol;Acc:HGNC:27984]
ENSG00000099956	22	23786963	23834516	SMARCB1	22:23786962-23839128	364.779	2.62401	0.688473	3.81135	0.000138208	0.00244801	SWI/SNF related, matrix associated, actin dependent regulator of chromatin, subfamily b, member 1 [Source:HGNC Symbol;Acc:HGNC:11103]
ENSG00000160233	21	44455486	44462196	LRRC3	21:44455485-44462196	37.5488	2.62383	0.927693	2.82834	0.00467906	0.0312996	leucine rich repeat containing 3 [Source:HGNC Symbol;Acc:HGNC:14965]
ENSG00000149541	11	62615296	62622175	B3GAT3	11:62615295-62622205	229.452	2.62354	0.737458	3.55755	0.00037433	0.00506185	beta-1,3-glucuronyltransferase 3 [Source:HGNC Symbol;Acc:HGNC:923]
ENSG00000106351	7	100539211	100568219	AGFG2	7:100539210-100568432	231.654	2.62349	0.705514	3.71855	0.000200369	0.00320502	ArfGAP with FG repeats 2 [Source:HGNC Symbol;Acc:HGNC:5177]
ENSG00000105486	19	48115445	48170603	LIG1	19:48115444-48170603	458.761	2.62242	0.660814	3.96846	7.23e-05	0.00146565	DNA ligase 1 [Source:HGNC Symbol;Acc:HGNC:6598]
ENSG00000155761	1	117953861	118185223	SPAG17	1:117929719-118185223	20.6224	2.62193	0.987375	2.65546	0.00792014	0.0448034	sperm associated antigen 17 [Source:HGNC Symbol;Acc:HGNC:26620]
ENSG00000160949	8	144428775	144444444	TONSL	8:144428703-144444444	104.905	2.62097	0.660063	3.97078	7.16e-05	0.00145467	tonsoku like, DNA repair protein [Source:HGNC Symbol;Acc:HGNC:7801]
ENSG00000010310	19	45668244	45683724	GIPR	19:45668243-45683724	47.6725	2.62092	0.839598	3.12164	0.00179846	0.0161036	gastric inhibitory polypeptide receptor [Source:HGNC Symbol;Acc:HGNC:4271]
ENSG00000137103	9	35814451	35854847	TMEM8B	9:35812959-35854880	44.2529	2.61876	0.899489	2.91139	0.00359829	0.0261726	transmembrane protein 8B [Source:HGNC Symbol;Acc:HGNC:21427]
ENSG00000164897	7	151081080	151083546	TMUB1	7:151081059-151083546	146.523	2.61593	0.783354	3.3394	0.000839592	0.00927315	transmembrane and ubiquitin like domain containing 1 [Source:HGNC Symbol;Acc:HGNC:21709]
ENSG00000167984	16	3539033	3577400	NLRC3	16:3365098-3577400	2082.77	2.61283	0.588349	4.44096	8.96e-06	0.000287519	NLR family CARD domain containing 3 [Source:HGNC Symbol;Acc:HGNC:29889]
ENSG00000188735	12	121712752	121783001	TMEM120B	12:121712751-121803906	245.1	2.61131	0.607214	4.30048	1.7e-05	0.000475189	transmembrane protein 120B [Source:HGNC Symbol;Acc:HGNC:32008]
ENSG00000072818	17	7336529	7351478	ACAP1	17:7336528-7351478	3036.25	2.60994	0.723675	3.60651	0.000310338	0.00442803	ArfGAP with coiled-coil, ankyrin repeat and PH domains 1 [Source:HGNC Symbol;Acc:HGNC:16467]
ENSG00000159363	1	16985958	17011928	ATP13A2	1:16974501-17011928	259.033	2.60875	0.710564	3.67138	0.000241247	0.00369676	ATPase 13A2 [Source:HGNC Symbol;Acc:HGNC:30213]
ENSG00000174080	11	66563463	66568841	CTSF	11:66563462-66568934	41.4715	2.60719	0.788286	3.30742	0.00094161	0.0100264	cathepsin F [Source:HGNC Symbol;Acc:HGNC:2531]
ENSG00000163346	1	154944076	154956123	PBXIP1	1:154939761-154974395	3870.37	2.60638	0.664458	3.92257	8.76e-05	0.00170951	PBX homeobox interacting protein 1 [Source:HGNC Symbol;Acc:HGNC:21199]
ENSG00000215252	15	34525207	34588503	GOLGA8B	15:34525049-34588503	68.9031	2.60499	0.947751	2.7486	0.00598507	0.0369959	golgin A8 family member B [Source:HGNC Symbol;Acc:HGNC:31973]
ENSG00000228526	1	9148011	9196983	MIR34A	1:9148010-9196983	42.7532	2.60175	0.95792	2.71604	0.00660681	0.0396691	MIR34A host gene [Source:HGNC Symbol;Acc:HGNC:51913]
ENSG00000198286	7	2906141	3043945	CARD11	7:2904759-3043945	1345.6	2.59958	0.647527	4.01463	5.95e-05	0.00126531	caspase recruitment domain family member 11 [Source:HGNC Symbol;Acc:HGNC:16393]
ENSG00000197136	11	65615773	65637439	PCNX3	11:65615772-65637477	961.507	2.59925	0.715356	3.63351	0.000279596	0.00410521	pecanex homolog 3 [Source:HGNC Symbol;Acc:HGNC:18760]
ENSG00000197540	19	544034	549924	GZMM	19:544033-549924	165.854	2.5992	0.864692	3.00592	0.00264778	0.0212277	granzyme M [Source:HGNC Symbol;Acc:HGNC:4712]
ENSG00000080854	11	133908564	133956985	IGSF9B	11:133907991-133956985	93.2233	2.59709	0.84389	3.07752	0.00208731	0.0179386	immunoglobulin superfamily member 9B [Source:HGNC Symbol;Acc:HGNC:32326]
ENSG00000049283	17	50532543	50543750	EPN3	17:50532542-50555852	128.489	2.59693	0.888344	2.92334	0.00346296	0.0254853	epsin 3 [Source:HGNC Symbol;Acc:HGNC:18235]
ENSG00000111816	6	115931149	116060758	FRK	6:115931148-116060868	23.4184	2.59506	0.973164	2.66662	0.00766179	0.0437937	fyn related Src family tyrosine kinase [Source:HGNC Symbol;Acc:HGNC:3955]
ENSG00000178188	16	28846600	28874212	SH2B1	16:28846549-28874319	494.007	2.59437	0.656656	3.95089	7.79e-05	0.00156108	SH2B adaptor protein 1 [Source:HGNC Symbol;Acc:HGNC:30417]
ENSG00000196335	7	23710167	23832513	STK31	7:23710166-23832513	20.135	2.59253	0.994915	2.60578	0.0091665	0.0495556	serine/threonine kinase 31 [Source:HGNC Symbol;Acc:HGNC:11407]
ENSG00000118257	2	205681990	205798133	NRP2	2:205681989-205798134	67.4483	2.59225	0.789686	3.28263	0.00102842	0.0106947	neuropilin 2 [Source:HGNC Symbol;Acc:HGNC:8005]
ENSG00000165915	11	47407132	47416501	SLC39A13	11:47380087-47417579	249.502	2.59096	0.683417	3.79119	0.000149929	0.00261578	solute carrier family 39 member 13 [Source:HGNC Symbol;Acc:HGNC:20859]
ENSG00000083807	19	58479512	58512413	SLC27A5	19:58467044-58512413	71.8954	2.59074	0.751225	3.44869	0.000563313	0.00688012	solute carrier family 27 member 5 [Source:HGNC Symbol;Acc:HGNC:10999]
ENSG00000049089	1	40300487	40317816	COL9A2	1:40300486-40317900	118.947	2.5883	0.810982	3.19156	0.00141506	0.0135381	collagen type IX alpha 2 chain [Source:HGNC Symbol;Acc:HGNC:2218]
ENSG00000145217	4	979073	993440	SLC26A1	4:932386-1004719	97.8526	2.58497	0.801153	3.22656	0.00125287	0.0124042	solute carrier family 26 member 1 [Source:HGNC Symbol;Acc:HGNC:10993]
ENSG00000197530	1	1615415	1630610	MIB2	1:1613747-1630610	89.2388	2.58334	0.964228	2.67918	0.00738023	0.042678	mindbomb E3 ubiquitin protein ligase 2 [Source:HGNC Symbol;Acc:HGNC:30577]
ENSG00000186919	17	76071961	76083666	ZACN	17:76038774-76121576	183.793	2.58258	0.868269	2.9744	0.00293566	0.0227728	zinc activated ion channel [Source:HGNC Symbol;Acc:HGNC:29504]
ENSG00000165905	11	45921621	45929096	LARGE2	11:45921620-45929196	65.4746	2.58056	0.871488	2.9611	0.00306543	0.0234184	LARGE xylosyl- and glucuronyltransferase 2 [Source:HGNC Symbol;Acc:HGNC:16522]
ENSG00000107882	10	102503987	102633535	SUFU	10:102503986-102633557	147.897	2.57921	0.787386	3.27566	0.00105416	0.0109066	SUFU negative regulator of hedgehog signaling [Source:HGNC Symbol;Acc:HGNC:16466]
ENSG00000133265	19	55262231	55280381	HSPBP1	19:55262230-55280381	93.7576	2.57769	0.981198	2.62708	0.00861201	0.0474441	HSPA (Hsp70) binding protein 1 [Source:HGNC Symbol;Acc:HGNC:24989]
ENSG00000025770	22	50508216	50523472	NCAPH2	22:50508215-50523472	421.085	2.57755	0.671756	3.83703	0.000124529	0.00226713	non-SMC condensin II complex subunit H2 [Source:HGNC Symbol;Acc:HGNC:25071]
ENSG00000078808	1	1216908	1232031	SDF4	1:1216803-1232031	767.815	2.57736	0.70231	3.66983	0.00024271	0.00370827	stromal cell derived factor 4 [Source:HGNC Symbol;Acc:HGNC:24188]
ENSG00000149639	20	36777442	36863686	SOGA1	20:36777441-36863686	495.259	2.57663	0.627713	4.10479	4.05e-05	0.000934684	suppressor of glucose, autophagy associated 1 [Source:HGNC Symbol;Acc:HGNC:16111]
ENSG00000101246	20	63698642	63708025	ARFRP1	20:63657809-63743505	562.298	2.57649	0.627266	4.10749	4e-05	0.00092677	ADP ribosylation factor related protein 1 [Source:HGNC Symbol;Acc:HGNC:662]
ENSG00000105327	19	47220822	47232766	BBC3	19:47220821-47232766	133.822	2.57563	0.822712	3.13066	0.00174415	0.0157343	BCL2 binding component 3 [Source:HGNC Symbol;Acc:HGNC:17868]
ENSG00000188981	4	3244369	3271738	MSANTD1	4:3244368-3271738	40.3892	2.57263	0.86264	2.98228	0.00286112	0.0224109	Myb/SANT DNA binding domain containing 1 [Source:HGNC Symbol;Acc:HGNC:33741]
ENSG00000019169	2	118942166	118994660	MARCO	2:118942165-118994661	223.543	2.56874	0.787033	3.26383	0.00109917	0.0112288	macrophage receptor with collagenous structure [Source:HGNC Symbol;Acc:HGNC:6895]
ENSG00000130772	1	28329002	28335967	MED18	1:28329001-28336080	782.004	2.56653	0.659439	3.89199	9.94e-05	0.00189346	mediator complex subunit 18 [Source:HGNC Symbol;Acc:HGNC:25944]
ENSG00000092621	1	119659798	119744215	PHGDH	1:119659670-119744318	213.564	2.56627	0.886103	2.89613	0.003778	0.0270589	phosphoglycerate dehydrogenase [Source:HGNC Symbol;Acc:HGNC:8923]
ENSG00000100258	22	50502949	50507691	LMF2	22:50502431-50507691	608.759	2.56618	0.676763	3.79185	0.000149531	0.00261177	lipase maturation factor 2 [Source:HGNC Symbol;Acc:HGNC:25096]
ENSG00000161791	12	49636499	49708165	FMNL3	12:49568217-49764934	771.93	2.56473	0.568264	4.51327	6.38e-06	0.000218114	formin like 3 [Source:HGNC Symbol;Acc:HGNC:23698]
ENSG00000140545	15	88898683	88913411	MFGE8	15:88898682-88913411	89.0915	2.56403	0.808103	3.1729	0.00150926	0.0142028	milk fat globule-EGF factor 8 protein [Source:HGNC Symbol;Acc:HGNC:7036]
ENSG00000158863	8	22089159	22104898	FAM160B2	8:22089158-22106351	495.033	2.56199	0.681732	3.75806	0.000171234	0.00286727	family with sequence similarity 160 member B2 [Source:HGNC Symbol;Acc:HGNC:16492]
ENSG00000146830	7	100679507	100689448	GIGYF1	7:100679332-100691476	1216.18	2.56095	0.746946	3.42856	0.00060679	0.0072747	GRB10 interacting GYF protein 1 [Source:HGNC Symbol;Acc:HGNC:9126]
ENSG00000131591	1	1081818	1116361	C1orf159	1:1081817-1116361	70.245	2.55845	0.737568	3.46877	0.00052285	0.00650796	chromosome 1 open reading frame 159 [Source:HGNC Symbol;Acc:HGNC:26062]
ENSG00000106123	7	142855061	142871094	EPHB6	7:142855060-142871094	256.743	2.55778	0.67841	3.77026	0.000163078	0.00278048	EPH receptor B6 [Source:HGNC Symbol;Acc:HGNC:3396]
ENSG00000164742	7	45574140	45723116	ADCY1	7:45574139-45723670	41.9046	2.55323	0.804889	3.17215	0.00151316	0.0142111	adenylate cyclase 1 [Source:HGNC Symbol;Acc:HGNC:232]
ENSG00000260456	16	87083562	87317420	C16orf95	16:87083561-87492045	288.75	2.55014	0.620938	4.10692	4.01e-05	0.000928477	chromosome 16 open reading frame 95 [Source:HGNC Symbol;Acc:HGNC:40033]
ENSG00000147144	X	49053572	49069857	CCDC120	X:49053571-49069857	73.879	2.55014	0.825387	3.08963	0.00200407	0.0174207	coiled-coil domain containing 120 [Source:HGNC Symbol;Acc:HGNC:28910]
ENSG00000126456	19	49659569	49665875	IRF3	19:49659112-49673916	753.898	2.54005	0.625459	4.0611	4.88e-05	0.00107891	interferon regulatory factor 3 [Source:HGNC Symbol;Acc:HGNC:6118]
ENSG00000076604	17	28743984	28750958	TRAF4	17:28743983-28750958	200.255	2.53714	0.688147	3.68692	0.000226987	0.00352128	TNF receptor associated factor 4 [Source:HGNC Symbol;Acc:HGNC:12034]
ENSG00000137497	11	72002864	72080693	NUMA1	11:71998540-72112780	4801.66	2.53213	0.657186	3.85298	0.000116688	0.00215943	nuclear mitotic apparatus protein 1 [Source:HGNC Symbol;Acc:HGNC:8059]
ENSG00000104964	19	3052910	3063107	AES	19:3052909-3063107	1091.88	2.53197	0.672492	3.76505	0.000166514	0.00281435	amino-terminal enhancer of split [Source:HGNC Symbol;Acc:HGNC:307]
ENSG00000072195	2	219434846	219498287	SPEG	2:219434845-219538772	27.5208	2.53194	0.946412	2.6753	0.00746618	0.0430296	SPEG complex locus [Source:HGNC Symbol;Acc:HGNC:16901]
ENSG00000181035	19	19063999	19112888	SLC25A42	19:19063998-19112888	215.72	2.52651	0.71116	3.55267	0.00038135	0.00513157	solute carrier family 25 member 42 [Source:HGNC Symbol;Acc:HGNC:28380]
ENSG00000126001	20	35455164	35519280	CEP250	20:35455163-35519562	1537.41	2.52556	0.628769	4.01668	5.9e-05	0.00125664	centrosomal protein 250 [Source:HGNC Symbol;Acc:HGNC:1859]
ENSG00000127585	16	692498	705829	FBXL16	16:684621-705829	48.3975	2.52455	0.912463	2.76674	0.00566203	0.035535	F-box and leucine rich repeat protein 16 [Source:HGNC Symbol;Acc:HGNC:14150]
ENSG00000136002	2	130836916	131047263	ARHGEF4	2:130830977-131047263	47.1563	2.52426	0.947061	2.66536	0.00769048	0.0438992	Rho guanine nucleotide exchange factor 4 [Source:HGNC Symbol;Acc:HGNC:684]
ENSG00000100139	22	37905657	37942822	MICALL1	22:37905656-37942913	256.032	2.52281	0.735266	3.43116	0.00060101	0.00721727	MICAL like 1 [Source:HGNC Symbol;Acc:HGNC:29804]
ENSG00000056558	9	120902393	120929173	TRAF1	9:120898006-120929173	1622.16	2.52211	0.567308	4.44576	8.76e-06	0.000283422	TNF receptor associated factor 1 [Source:HGNC Symbol;Acc:HGNC:12031]
ENSG00000214022	7	150368189	150374044	REPIN1	7:150363776-150410880	436.811	2.51982	0.629093	4.00548	6.19e-05	0.001304	replication initiator 1 [Source:HGNC Symbol;Acc:HGNC:17922]
ENSG00000148334	9	128120693	128128462	PTGES2	9:128119077-128128462	91.2909	2.51686	0.755453	3.33159	0.00086351	0.00942316	prostaglandin E synthase 2 [Source:HGNC Symbol;Acc:HGNC:17822]
ENSG00000165272	9	33441154	33447611	AQP3	9:33441082-33447611	236.365	2.51574	0.867647	2.8995	0.00373762	0.026854	aquaporin 3 (Gill blood group) [Source:HGNC Symbol;Acc:HGNC:636]
ENSG00000127564	16	2968024	2980539	PKMYT1	16:2963943-2980539	77.7803	2.5149	0.802455	3.13401	0.00172435	0.0156047	protein kinase, membrane associated tyrosine/threonine 1 [Source:HGNC Symbol;Acc:HGNC:29650]
ENSG00000157637	17	81245000	81295547	SLC38A10	17:81243954-81295547	1409.9	2.51484	0.767738	3.27565	0.00105418	0.0109066	solute carrier family 38 member 10 [Source:HGNC Symbol;Acc:HGNC:28237]
ENSG00000004399	3	129555175	129606818	PLXND1	3:129555174-129606818	693.407	2.5145	0.606569	4.14544	3.39e-05	0.000816279	plexin D1 [Source:HGNC Symbol;Acc:HGNC:9107]
ENSG00000171408	6	135851696	136195574	PDE7B	6:135851695-136225751	48.5387	2.51133	0.802139	3.1308	0.00174332	0.0157343	phosphodiesterase 7B [Source:HGNC Symbol;Acc:HGNC:8792]
ENSG00000154832	18	50282343	50288304	CXXC1	18:50282244-50288304	538.937	2.50958	0.731191	3.43218	0.000598743	0.00719953	CXXC finger protein 1 [Source:HGNC Symbol;Acc:HGNC:24343]
ENSG00000258366	20	63657810	63696253	RTEL1	20:63657809-63743505	428.221	2.50852	0.704954	3.55842	0.00037309	0.00505242	regulator of telomere elongation helicase 1 [Source:HGNC Symbol;Acc:HGNC:15888]
ENSG00000160072	1	1471769	1497848	ATAD3B	1:1471768-1497848	241.898	2.50769	0.681715	3.67849	0.000234615	0.00361946	ATPase family, AAA domain containing 3B [Source:HGNC Symbol;Acc:HGNC:24007]
ENSG00000184428	8	143304384	143359979	TOP1MT	8:143304383-143359979	138.466	2.5075	0.718757	3.48866	0.00048545	0.00617092	DNA topoisomerase I mitochondrial [Source:HGNC Symbol;Acc:HGNC:29787]
ENSG00000161671	19	50476400	50490870	EMC10	19:50466784-50490870	547.862	2.50656	0.579037	4.32885	1.5e-05	0.000426836	ER membrane protein complex subunit 10 [Source:HGNC Symbol;Acc:HGNC:27609]
ENSG00000132305	2	86143932	86195770	IMMT	2:86142365-86196049	244.979	2.50628	0.676483	3.70487	0.000211501	0.00334205	inner membrane mitochondrial protein [Source:HGNC Symbol;Acc:HGNC:6047]
ENSG00000130508	2	1631887	1744852	PXDN	2:1631886-1744852	64.8369	2.50609	0.765448	3.27402	0.00106029	0.0109543	peroxidasin [Source:HGNC Symbol;Acc:HGNC:14966]
ENSG00000164066	4	127623271	127726737	INTU	4:127623270-127726737	50.7869	2.50605	0.88759	2.82343	0.00475126	0.0315798	inturned planar cell polarity protein [Source:HGNC Symbol;Acc:HGNC:29239]
ENSG00000133065	1	205789093	205813748	SLC41A1	1:205788981-205813748	286.287	2.49924	0.624361	4.00288	6.26e-05	0.0013131	solute carrier family 41 member 1 [Source:HGNC Symbol;Acc:HGNC:19429]
ENSG00000228300	19	1275438	1279249	C19orf24	19:1275437-1279249	93.928	2.49846	0.892519	2.79933	0.00512084	0.0332013	chromosome 19 open reading frame 24 [Source:HGNC Symbol;Acc:HGNC:26073]
ENSG00000180488	1	77779624	77879539	MIGA1	1:77779623-77879644	50.337	2.49801	0.940237	2.65679	0.00788881	0.0446608	mitoguardin 1 [Source:HGNC Symbol;Acc:HGNC:24741]
ENSG00000148341	9	129007036	129028303	SH3GLB2	9:128920894-129028303	601.507	2.49548	0.768436	3.24747	0.00116434	0.0117192	SH3 domain containing GRB2 like, endophilin B2 [Source:HGNC Symbol;Acc:HGNC:10834]
ENSG00000103522	16	27402162	27452042	IL21R	16:27402161-27453393	526.75	2.49481	0.520905	4.78938	1.67e-06	7.58e-05	interleukin 21 receptor [Source:HGNC Symbol;Acc:HGNC:6006]
ENSG00000204252	6	33004178	33009612	HLA-DOA	6:33004057-33009612	948.785	2.49193	0.535448	4.65392	3.26e-06	0.000129387	major histocompatibility complex, class II, DO alpha [Source:HGNC Symbol;Acc:HGNC:4936]
ENSG00000121413	19	58083838	58118427	ZSCAN18	19:58059238-58118427	219.873	2.49102	0.634892	3.92353	8.73e-05	0.00170455	zinc finger and SCAN domain containing 18 [Source:HGNC Symbol;Acc:HGNC:21037]
ENSG00000103335	16	88715343	88785211	PIEZO1	16:88706462-88785211	2313.38	2.48697	0.686184	3.62435	0.000289693	0.00420586	piezo type mechanosensitive ion channel component 1 [Source:HGNC Symbol;Acc:HGNC:28993]
ENSG00000135898	2	230907318	230961066	GPR55	2:230907317-230961066	106.353	2.48601	0.639431	3.88784	0.00010114	0.00192197	G protein-coupled receptor 55 [Source:HGNC Symbol;Acc:HGNC:4511]
ENSG00000166147	15	48408306	48645849	FBN1	15:48408305-48645849	38.2963	2.48179	0.829982	2.99017	0.00278821	0.0219957	fibrillin 1 [Source:HGNC Symbol;Acc:HGNC:3603]
ENSG00000244165	19	10111538	10115372	P2RY11	19:10106222-10119918	325.668	2.4775	0.695356	3.56292	0.000366749	0.00498893	purinergic receptor P2Y11 [Source:HGNC Symbol;Acc:HGNC:8540]
ENSG00000102024	X	115561174	115650861	PLS3	X:115518181-115650861	31.5033	2.47731	0.910261	2.72154	0.00649795	0.0392221	plastin 3 [Source:HGNC Symbol;Acc:HGNC:9091]
ENSG00000008300	3	48636469	48662915	CELSR3	3:48636468-48662980	87.0049	2.47647	0.747904	3.31121	0.000928927	0.0099378	cadherin EGF LAG seven-pass G-type receptor 3 [Source:HGNC Symbol;Acc:HGNC:3230]
ENSG00000187860	22	30356635	30378658	CCDC157	22:30331987-30429053	57.712	2.47557	0.76729	3.22638	0.00125365	0.0124042	coiled-coil domain containing 157 [Source:HGNC Symbol;Acc:HGNC:33854]
ENSG00000166689	11	16777317	17014443	PLEKHA7	11:16777316-17053024	60.3562	2.47335	0.85702	2.88599	0.00390186	0.0276366	pleckstrin homology domain containing A7 [Source:HGNC Symbol;Acc:HGNC:27049]
ENSG00000174177	16	88706463	88715386	CTU2	16:88706462-88785211	75.4046	2.47246	0.828548	2.98408	0.0028443	0.0223079	cytosolic thiouridylase subunit 2 [Source:HGNC Symbol;Acc:HGNC:28005]
ENSG00000149582	11	118531041	118547280	TMEM25	11:118436489-118603033	65.257	2.47215	0.704362	3.50977	0.000448489	0.00582492	transmembrane protein 25 [Source:HGNC Symbol;Acc:HGNC:25890]
ENSG00000162745	1	161983192	162023854	OLFML2B	1:161983191-162023854	58.7765	2.46758	0.915032	2.69671	0.00700281	0.0412189	olfactomedin like 2B [Source:HGNC Symbol;Acc:HGNC:24558]
ENSG00000106628	7	44114681	44124358	POLD2	7:44103518-44124358	167.471	2.46365	0.694378	3.54799	0.000388182	0.00520286	DNA polymerase delta 2, accessory subunit [Source:HGNC Symbol;Acc:HGNC:9176]
ENSG00000124789	6	17615035	17706834	NUP153	6:17615034-17707352	142.992	2.46364	0.782194	3.14965	0.00163464	0.0150309	nucleoporin 153 [Source:HGNC Symbol;Acc:HGNC:8062]
ENSG00000211904	14	105865199	105865250	IGHJ2	14:105851705-105865250	56740.4	2.4634	0.87242	2.82363	0.00474825	0.0315713	immunoglobulin heavy joining 2 [Source:HGNC Symbol;Acc:HGNC:5534]
ENSG00000188822	1	23870526	23913362	CNR2	1:23870073-23913362	470.911	2.46225	0.559742	4.39889	1.09e-05	0.000333453	cannabinoid receptor 2 [Source:HGNC Symbol;Acc:HGNC:2160]
ENSG00000181396	17	82389223	82418637	OGFOD3	17:82389222-82450829	218.055	2.45345	0.623309	3.93617	8.28e-05	0.00163033	2-oxoglutarate and iron dependent oxygenase domain containing 3 [Source:HGNC Symbol;Acc:HGNC:26174]
ENSG00000131196	18	79395856	79529325	NFATC1	18:79395855-79529791	42.9697	2.45246	0.841128	2.91569	0.00354907	0.0259427	nuclear factor of activated T-cells 1 [Source:HGNC Symbol;Acc:HGNC:7775]
ENSG00000180758	1	9100305	9129170	GPR157	1:9100304-9129170	96.2594	2.45085	0.830785	2.95004	0.0031773	0.0240257	G protein-coupled receptor 157 [Source:HGNC Symbol;Acc:HGNC:23687]
ENSG00000182325	8	144355431	144359376	FBXL6	8:144352218-144361272	120.3	2.45039	0.743955	3.29374	0.000988651	0.0104011	F-box and leucine rich repeat protein 6 [Source:HGNC Symbol;Acc:HGNC:13603]
ENSG00000145214	4	958887	986895	DGKQ	4:932386-1004719	551.264	2.45036	0.737088	3.32438	0.000886153	0.00961273	diacylglycerol kinase theta [Source:HGNC Symbol;Acc:HGNC:2856]
ENSG00000012124	19	35319261	35347355	CD22	19:35319260-35347385	1308.17	2.44987	0.538761	4.54724	5.44e-06	0.000192643	CD22 molecule [Source:HGNC Symbol;Acc:HGNC:1643]
ENSG00000090661	19	8206736	8262421	CERS4	19:8206735-8279336	425.378	2.44966	0.528509	4.63504	3.57e-06	0.000138755	ceramide synthase 4 [Source:HGNC Symbol;Acc:HGNC:23747]
ENSG00000127329	12	70515866	70637440	PTPRB	12:70468079-70637440	107.198	2.44603	0.798255	3.06422	0.00218238	0.0185788	protein tyrosine phosphatase, receptor type B [Source:HGNC Symbol;Acc:HGNC:9665]
ENSG00000196092	9	36833275	37034185	PAX5	9:36833273-37034408	1036.34	2.44527	0.623347	3.92282	8.75e-05	0.0017087	paired box 5 [Source:HGNC Symbol;Acc:HGNC:8619]
ENSG00000198324	12	111360651	111369121	FAM109A	12:111360650-111369121	34.2057	2.445	0.888643	2.75139	0.00593436	0.0367618	family with sequence similarity 109 member A [Source:HGNC Symbol;Acc:HGNC:26509]
ENSG00000100385	22	37125838	37175054	IL2RB	22:37125802-37199403	639.026	2.44478	0.744713	3.28285	0.00102765	0.0106905	interleukin 2 receptor subunit beta [Source:HGNC Symbol;Acc:HGNC:6009]
ENSG00000115266	19	1446302	1473244	APC2	19:1446301-1479556	101.146	2.44325	0.800213	3.05324	0.00226383	0.0190059	APC2, WNT signaling pathway regulator [Source:HGNC Symbol;Acc:HGNC:24036]
ENSG00000236609	7	6615617	6624290	ZNF853	7:6615616-6624389	31.6476	2.43483	0.860843	2.82843	0.0046777	0.0312962	zinc finger protein 853 [Source:HGNC Symbol;Acc:HGNC:21767]
ENSG00000115085	2	97713560	97739862	ZAP70	2:97713559-97749807	2366.96	2.43256	0.62357	3.90102	9.58e-05	0.00183861	zeta chain of T-cell receptor associated protein kinase 70 [Source:HGNC Symbol;Acc:HGNC:12858]
ENSG00000168502	18	8705661	8832778	MTCL1	18:8695855-8832778	41.0795	2.43136	0.83716	2.90429	0.00368087	0.0265863	microtubule crosslinking factor 1 [Source:HGNC Symbol;Acc:HGNC:29121]
ENSG00000127580	16	684622	690444	WDR24	16:684621-705829	128.333	2.43089	0.821365	2.95957	0.00308066	0.0234604	WD repeat domain 24 [Source:HGNC Symbol;Acc:HGNC:20852]
ENSG00000110711	11	67483041	67491103	AIP	11:67483040-67491103	494.032	2.43067	0.661579	3.67404	0.000238745	0.00367075	aryl hydrocarbon receptor interacting protein [Source:HGNC Symbol;Acc:HGNC:358]
[truncated: 2,589 more rows]

## Sheet: Table_S4
Category	ID	Title (or Source)	Verbose ID	Cluster 2_logP	No of genes	Cluster 2_GeneSet
[truncated: 129 more rows]

## Sheet: Table_S5
Ensembl_ID	gene_name	log2FC_CSF	log2FC_blood	Description
[truncated: 184 more rows]
